# Supplementary material for: Use of Multi-Locus Metabarcoding to Inform an Australian Government Biosecurity Response on the Origins of Suspected Illegal Plant Products
Source: Int J Mol Sci. 2025 Jun 4;26(11):5399. doi: 10.3390/ijms26115399 (PMC12156882; doi:10.3390/ijms26115399)
Supplement: Supplementary file 1 [file ijms-26-05399-s001.zip]

Archive with 1 entries (1 files):
- ijms-3649183-supplementary.xlsx
