# Supplementary material for: Use of Multi-Locus Metabarcoding to Inform an Australian Government Biosecurity Response on the Origins of Suspected Illegal Plant Products
Source: Int J Mol Sci. 2025 Jun 4;26(11):5399. doi: 10.3390/ijms26115399 (PMC12156882; doi:10.3390/ijms26115399)
Supplement: Supplementary file 1 [file ijms-26-05399-s001.zip › ijms-3649183-supplementary.xlsx]

## Sheet: Metadata
Supplementary S1. Processing information for background controls, SIG samples, and field controls from pallets of biosecurity concern (UC-NeRC)
Title	Use of multi-locus metabarcoding to inform an Australian goverment biosecurity response on the origin of suspected illegal goods
Authors	Jennifer Alysse Soroka1
	Shamila Abeynayake2
	Matias Silva-Campos2
	Frank Bedon2
	Sonia Fiorito2
	Adrian Dinsdale2
	Dianne Gleeson1
	Alejandro Trujillo-Gonzalez1
Contact information:
1Centre for Conservation Ecology and Genomics, Institute for Applied Ecology, University of Canberra, Bruce, Australian Capital Territory, Australia
2Australian Government Department of Agriculture, Fisheries and Forestry-Plant Innovation Centre facility, Mickleham, Victoria, Australia
Correspondence: Alejandro Trujillo-Gonzalez, Centre for Conservation Ecology and Genomics, Institute for Applied Ecology, University of Canberra, Bruce, Australian Capital Territory, Australia +61 400427424, alejandro.trujillogonzalez@canberra.edu.au
Data description
This supplementary documents contains 6 separate sheets of data. We recommend copying data within each sheet separately and saving them in a suitable format (.csv is recommended) for downstream visualisation and analysis. Data summary provides a quick visual table of OTUs and their total number of reads per sample and target gene region
Excel sheet	description
seqtab_nonchimITS2	Amplicon Specific Variances and number of reads table created following Fasta.gz file curation with DADA2 for ITS2. Fasta.gz files were curated for sequence length (226 bp), Phred score (>35) and chimeric sequences removed by consensus.
seqtab_nonchimtrnL	Amplicon Specific Variances and number of reads table created following Fasta.gz file curation with DADA2 for trnL. Fasta.gz files were curated for sequence length (113 bp), Phred score (>35) and chimeric sequences removed by consensus.
Trackseq_trnL	Total number of reads for trnL per sequenced sample throughout the bioinformatic pipeline curated with DADA2. Total number of reads are provided for input (all reads present in the Fasta.gz file at the beginning of the pipeline), Filtering (number of reads available after filtering for sample unique identifiers, length and Phred score quality), denoised (number of forward and reverse reads availa…
Trackseq_ITS2	Total number of reads for ITS2 per sequenced sample throughout the bioinformatic pipeline curated with DADA2. Total number of reads are provided for input (all reads present in the Fasta.gz file at the beginning of the pipeline), Filtering (number of reads available after filtering for sample unique identifiers, length and Phred score quality), denoised (number of forward and reverse reads availa…
Data for analysis	Data of curated reads following Taxonomic ID and clustering of Amplicon Specific Variances into Operational Taxonomic Units across both teams and genetic marker regions in this study. This table is provided for ease of analyses.
Data Summary	Data summary of curated reads following Taxonomic ID and clustering of Amplicon Specific Variances into Operational Taxonomic Units.

## Sheet: Trackseq_trnL
Pallet	team	gene	sample_id	Sequencing_identifier	input	filtered	denoisedF	denoisedR	merged	nonchim	TaxID
BC_B3	EcoDNA	trnLP6Loop	AVOCA23_trnl_01	AVOCA23_trnLP6Loop_01-Custom_L5H72_GTAACTTGGT-CGCCATACCT	116864	116608	116241	115837	112798	112798	112798
BC_B3	EcoDNA	trnLP6Loop	AVOCA23_trnl_02	AVOCA23_trnLP6Loop_02-Custom_L5H72_TCTCACACGC-CGGACAGTGA	159656	159346	159154	158053	155923	155840	155498
B3	EcoDNA	trnLP6Loop	AVOCA23_trnl_03	AVOCA23_trnLP6Loop_03-Custom_L5H72_GAACGCAATA-ATCTTACTGT	132675	132318	131761	130079	71541	71541	71541
B3	EcoDNA	trnLP6Loop	AVOCA23_trnl_04	AVOCA23_trnLP6Loop_04-Custom_L5H72_AGGCAGCTCT-CGGCTAACGT	133384	133101	132967	132509	129487	129487	129408
B3	EcoDNA	trnLP6Loop	AVOCA23_trnl_05	AVOCA23_trnLP6Loop_05-Custom_L5H72_CGTACAGGAA-TAGGTTCTCT	120802	120490	120306	119450	2024	2024	2024
B3	EcoDNA	trnLP6Loop	AVOCA23_trnl_06	AVOCA23_trnLP6Loop_06-Custom_L5H72_TTCGGTGTGA-GAACAAGTAT	117569	117309	117002	116230	93139	89882	89876
BC_B7	EcoDNA	trnLP6Loop	AVOCA23_trnl_07	AVOCA23_trnLP6Loop_07-Custom_L5H72_GAATACCTAT-ACAATAGAGT	119414	119120	118955	118511	0	0	0
BC_B7	EcoDNA	trnLP6Loop	AVOCA23_trnl_08	AVOCA23_trnLP6Loop_08-Custom_L5H72_ACGTTCCTTA-GACCGCTGTG	100193	99974	99740	99364	96731	96731	96731
B7	EcoDNA	trnLP6Loop	AVOCA23_trnl_09	AVOCA23_trnLP6Loop_09-Custom_L5H72_ATAGCGGAAT-GCGCAGAGTA	71924	71767	71530	70839	68558	68558	68519
B7	EcoDNA	trnLP6Loop	AVOCA23_trnl_10	AVOCA23_trnLP6Loop_10-Custom_L5H72_ACTTGTTATC-CGCGCCTAGA	105955	105761	104660	104680	96904	96904	96850
B7	EcoDNA	trnLP6Loop	AVOCA23_trnl_11	AVOCA23_trnLP6Loop_11-Custom_L5H72_AGGCGTTCGC-TTCATCCAAC	64129	64008	63814	63662	59727	59727	59694
B7	EcoDNA	trnLP6Loop	AVOCA23_trnl_12	AVOCA23_trnLP6Loop_12-Custom_L5H72_TATCCGAGGC-GGCCAATAAG	114542	114317	113966	113652	104509	91182	91172
BC_B9	EcoDNA	trnLP6Loop	AVOCA23_trnl_13	AVOCA23_trnLP6Loop_13-Custom_L5H72_AGCGCCACAC-CTAATGTCTT	130999	130712	130362	129906	121369	120438	120433
BC_B9	EcoDNA	trnLP6Loop	AVOCA23_trnl_14	AVOCA23_trnLP6Loop_14-Custom_L5H72_TCAATGGAGA-GCACTACAAC	121575	121322	121043	119684	96681	96681	96650
B9	EcoDNA	trnLP6Loop	AVOCA23_trnl_15	AVOCA23_trnLP6Loop_15-Custom_L5H72_AGTACTCATG-ATGTCGTGGT	121836	121605	120873	115246	101109	101109	101072
B9	EcoDNA	trnLP6Loop	AVOCA23_trnl_16	AVOCA23_trnLP6Loop_16-Custom_L5H72_ATCGGCGAAG-TCCAAGAATT	132915	132633	131881	131437	121337	108311	108302
B9	EcoDNA	trnLP6Loop	AVOCA23_trnl_17	AVOCA23_trnLP6Loop_17-Custom_L5H72_CTGCGTTACC-TATGGCTCGA	141934	141623	141360	140738	133721	133721	133700
B9	EcoDNA	trnLP6Loop	AVOCA23_trnl_18	AVOCA23_trnLP6Loop_18-Custom_L5H72_ATGTAACGTT-ACGATTGCTG	95993	95810	95597	91373	86528	86525	86502
BC_B3	PIC	trnLP6Loop	PICTRNL01	PICTRNL01-Custom_L5H72_TGCCGGTCAG-CCTGATACAA	100410	100185	99938	99543	96882	89606	89597
BC_B3	PIC	trnLP6Loop	PICTRNL02	PICTRNL02-Custom_L5H72_CAGCAATCGT-TGTGATGTAT	111756	111478	108898	108377	106024	105994	105930
B3	PIC	trnLP6Loop	PICTRNL03	PICTRNL03-Custom_L5H72_GAATTACAAG-ACCGGCTCAG	72755	72582	72164	71332	14400	14400	14351
B3	PIC	trnLP6Loop	PICTRNL04	PICTRNL04-Custom_L5H72_AGAGAACCTA-GGTTATGCTA	96926	96705	96334	95090	93330	93330	93306
B3	PIC	trnLP6Loop	PICTRNL05	PICTRNL05-Custom_L5H72_TCTAGGCGCG-CGAAGGTTAA	88194	87974	87254	86994	85654	85402	85215
B3	PIC	trnLP6Loop	PICTRNL06	PICTRNL06-Custom_L5H72_CCGGTTCCTA-TATATTCGAG	109367	109127	107424	106815	84978	83450	83450
BC_B7	PIC	trnLP6Loop	PICTRNL07	PICTRNL07-Custom_L5H72_TATGATGGCC-GATTGTCATA	128347	128051	127622	124952	5851	5851	5851
BC_B7	PIC	trnLP6Loop	PICTRNL08	PICTRNL08-Custom_L5H72_CCACGCTGAA-TATTCCTCAG	89327	89113	88806	88109	23961	23929	23929
B7	PIC	trnLP6Loop	PICTRNL09	PICTRNL09-Custom_L5H72_AATTCCATCT-CTTCAGTTAC	55802	55690	55327	55040	53361	53361	53148
B7	PIC	trnLP6Loop	PICTRNL10	PICTRNL10-Custom_L5H72_ATGTTGTTGG-CAATCTATGA	100120	99897	97800	97061	91956	76426	76422
B7	PIC	trnLP6Loop	PICTRNL11	PICTRNL11-Custom_L5H72_CTCGAATATA-GAGATGTCGA	60531	60384	59667	58820	56412	56412	56412
B7	PIC	trnLP6Loop	PICTRNL12	PICTRNL12-Custom_L5H72_ACGGTCCAAC-TCTTACATCA	113216	112948	111432	111208	104898	104897	104822
BC_B9	PIC	trnLP6Loop	PICTRNL13	PICTRNL13-Custom_L5H72_CACTCAATTC-TTAAGTTGTG	118151	117892	117229	116505	112499	111555	111555
BC_B9	PIC	trnLP6Loop	PICTRNL14	PICTRNL14-Custom_L5H72_TTCTGTAGAA-GAGCGCAATA	95433	95240	94735	87437	35472	35472	35458
B9	PIC	trnLP6Loop	PICTRNL15	PICTRNL15-Custom_L5H72_TAGAATTGGA-GTTAATCTGA	79671	79479	79191	72050	68840	68840	68840
B9	PIC	trnLP6Loop	PICTRNL16	PICTRNL16-Custom_L5H72_GATATTGTGT-ACCACACGGT	94795	94574	94267	90951	84160	84160	84160
B9	PIC	trnLP6Loop	PICTRNL17	PICTRNL17-Custom_L5H72_ATAGCCAAGA-AGTGCCACTG	82525	82338	81993	80786	77760	74054	74054
B9	PIC	trnLP6Loop	PICTRNL18	PICTRNL18-Custom_L5H72_GGCCAATATT-CGGTCCGATA	104718	104514	104018	100343	91366	91366	91366
FC	PIC	trnLP6Loop	PICTRNL19	PICTRNL19-Custom_L5H72_CGCAGCAATT-ATTCCGCTAT	90992	90660	89547	54171	39146	39146	39105
FC	PIC	trnLP6Loop	PICTRNL20	PICTRNL20-Custom_L5H72_GTTCGGAGTT-CGCCTTCTGA	81584	81337	80279	54807	53759	51719	51719

## Sheet: Trackseq_ITS2
Pallet	team	gene	sample_id	Sequencing_identifier	input	filtered	denoisedF	denoisedR	merged	nonchim	TaxID
BC_B3	EcoDNA	ITS2	AVOCA23_trnl_01	AVOCA23_ITS2_01-Custom_L5H72_CCGCGGTTCT-GGAGTAGATT_L001_R1.fastq.gz	145330	117729	114890	73831	69354	67241	65091
BC_B3	EcoDNA	ITS2	AVOCA23_trnl_02	AVOCA23_ITS2_02-Custom_L5H72_GCTCGCACAT-ATGGCTTAAT_L001_R1.fastq.gz	253168	209349	206894	112615	106270	98159	95047
B3	EcoDNA	ITS2	AVOCA23_trnl_03	AVOCA23_ITS2_03-Custom_L5H72_TTCACTCACT-TATCATGAGA_L001_R1.fastq.gz	194002	168989	165912	97814	90587	85655	83607
B3	EcoDNA	ITS2	AVOCA23_trnl_04	AVOCA23_ITS2_04-Custom_L5H72_CACCTAGCAC-TGCTGGACAT_L001_R1.fastq.gz	145950	122408	119232	74322	70437	68573	68259
B3	EcoDNA	ITS2	AVOCA23_trnl_05	AVOCA23_ITS2_05-Custom_L5H72_GGCACTAAGG-TCAGGTCAAC_L001_R1.fastq.gz	151986	126509	124134	74754	70169	67483	66869
B3	EcoDNA	ITS2	AVOCA23_trnl_06	AVOCA23_ITS2_06-Custom_L5H72_AAGTTCTAGT-GGTAAGATAA_L001_R1.fastq.gz	140947	134717	133775	132094	124427	112237	104752
BC_B7	EcoDNA	ITS2	AVOCA23_trnl_07	AVOCA23_ITS2_07-Custom_L5H72_CAATCCTTGT-CGAAGACGCA_L001_R1.fastq.gz	130929	125855	125666	123333	116444	111619	110843
BC_B7	EcoDNA	ITS2	AVOCA23_trnl_08	AVOCA23_ITS2_08-Custom_L5H72_ACATGAGTGA-CCGCTTAGCT_L001_R1.fastq.gz	163600	126173	124204	92039	86591	83412	82917
B7	EcoDNA	ITS2	AVOCA23_trnl_09	AVOCA23_ITS2_09-Custom_L5H72_AGCTTACACA-TGGCACGACC_L001_R1.fastq.gz	136697	103810	92144	85921	65131	54554	50216
B7	EcoDNA	ITS2	AVOCA23_trnl_10	AVOCA23_ITS2_10-Custom_L5H72_TCACCGCGCT-TCGATACTAG_L001_R1.fastq.gz	119456	111431	110984	108975	97359	72835	70125
B7	EcoDNA	ITS2	AVOCA23_trnl_11	AVOCA23_ITS2_11-Custom_L5H72_TGTCTGGCCT-AGAAGCCAAT_L001_R1.fastq.gz	119340	98824	97387	94161	66639	53371	32375
B7	EcoDNA	ITS2	AVOCA23_trnl_12	AVOCA23_ITS2_12-Custom_L5H72_CTGAGCCGGT-CCTTCACGTA_L001_R1.fastq.gz	89223	82589	82335	80342	70007	51628	50499
BC_B9	EcoDNA	ITS2	AVOCA23_trnl_13	AVOCA23_ITS2_13-Custom_L5H72_ATTGATACTG-TACACGCTCC_L001_R1.fastq.gz	131958	109081	106735	75670	71164	66778	65456
BC_B9	EcoDNA	ITS2	AVOCA23_trnl_14	AVOCA23_ITS2_14-Custom_L5H72_AATATTGCCA-CGGTGACACC_L001_R1.fastq.gz	145943	120911	117183	85728	79276	73432	72574
B9	EcoDNA	ITS2	AVOCA23_trnl_15	AVOCA23_ITS2_15-Custom_L5H72_GGTCCGCTTC-CTCACACAAG_L001_R1.fastq.gz	152680	130752	129945	127174	94910	84129	53415
B9	EcoDNA	ITS2	AVOCA23_trnl_16	AVOCA23_ITS2_16-Custom_L5H72_TTCAAGTATG-GATGGTATCG_L001_R1.fastq.gz	126935	119023	118564	116313	104351	77634	73992
B9	EcoDNA	ITS2	AVOCA23_trnl_17	AVOCA23_ITS2_17-Custom_L5H72_ATTCGGTACA-AGTCCGAGGA_L001_R1.fastq.gz	136968	128688	128097	125873	112522	84305	81284
B9	EcoDNA	ITS2	AVOCA23_trnl_18	AVOCA23_ITS2_18-Custom_L5H72_CCAAGAGGTG-AACGAGCCAG_L001_R1.fastq.gz	229351	184899	180724	176635	149058	146219	142336
BC_B3	PIC	ITS2	PICTRNL01	PICITS01-Custom_L5H72_AGATAGTAGC-GGCACGCCAT_L001_R1.fastq.gz	126783	104932	102644	74635	70598	68531	64842
BC_B3	PIC	ITS2	PICTRNL02	PICITS02-Custom_L5H72_GAAGACTAGA-ACTAGAACTT_L001_R1.fastq.gz	124388	119230	119097	116755	110061	101394	100615
B3	PIC	ITS2	PICTRNL03	PICITS03-Custom_L5H72_ATACATCACA-TCTCCATTGA_L001_R1.fastq.gz	143924	128593	126515	92591	87154	83430	82570
B3	PIC	ITS2	PICTRNL04	PICITS04-Custom_L5H72_TTAATAGCAC-ACCACGTCTG_L001_R1.fastq.gz	143981	122020	120296	91977	86688	83647	83142
B3	PIC	ITS2	PICTRNL05	PICITS05-Custom_L5H72_TCGACGCTAG-CCTCTTCGAA_L001_R1.fastq.gz	76176	67332	65822	52139	49098	47511	47413
B3	PIC	ITS2	PICTRNL06	PICITS06-Custom_L5H72_GAGCTTGCCG-AGGTTGCAGG_L001_R1.fastq.gz	132989	112917	110801	82108	76270	73024	69844
BC_B7	PIC	ITS2	PICTRNL07	PICITS07-Custom_L5H72_TGTAAGGTGG-AAGGCCTTGG_L001_R1.fastq.gz	118616	107377	106114	89868	84355	81372	80962
BC_B7	PIC	ITS2	PICTRNL08	PICITS08-Custom_L5H72_CTGAATTAGT-AATTCGATCG_L001_R1.fastq.gz	134143	117337	115397	82756	78107	75715	75455
B7	PIC	ITS2	PICTRNL09	PICITS09-Custom_L5H72_GATATCACAC-GACTATATGT_L001_R1.fastq.gz	125409	91347	80336	89943	17277	14505	12170
B7	PIC	ITS2	PICTRNL10	PICITS10-Custom_L5H72_GTGTACCTTC-CTGTGAGCTA_L001_R1.fastq.gz	93943	88622	88210	86831	77713	57099	55285
B7	PIC	ITS2	PICTRNL11	PICITS11-Custom_L5H72_GCCATATAAC-ACACAATATC_L001_R1.fastq.gz	162467	114932	101786	112902	29020	20483	16014
B7	PIC	ITS2	PICTRNL12	PICITS12-Custom_L5H72_TGAGTACAAC-ACGCTTGGAC_L001_R1.fastq.gz	88138	81433	81106	79679	70968	53300	52022
BC_B9	PIC	ITS2	PICTRNL13	PICITS13-Custom_L5H72_ATTAGAAGAC-GCAGGCTGGA_L001_R1.fastq.gz	196359	159959	156555	88519	82736	76090	73968
BC_B9	PIC	ITS2	PICTRNL14	PICITS14-Custom_L5H72_AGGAGTCGAG-TTAGGCTTAC_L001_R1.fastq.gz	101945	89480	85974	69524	65032	59500	59028
B9	PIC	ITS2	PICTRNL15	PICITS15-Custom_L5H72_TAGGTATGTT-CGAGACCAAG_L001_R1.fastq.gz	136248	92108	77806	91815	3425	2645	882
B9	PIC	ITS2	PICTRNL16	PICITS16-Custom_L5H72_CATTCACGCT-GTTGTACTCA_L001_R1.fastq.gz	80305	74880	74480	73347	66034	49254	47844
B9	PIC	ITS2	PICTRNL17	PICITS17-Custom_L5H72_CTCGTAGGCA-TCATCCTCTT_L001_R1.fastq.gz	77231	71648	71131	69770	62929	46261	45208
B9	PIC	ITS2	PICTRNL18	PICITS18-Custom_L5H72_AGCTAGCTTC-TAATACGGAG_L001_R1.fastq.gz	148590	130636	130248	127610	92959	87907	59907
FC	PIC	ITS2	PICTRNL19	PICITS19-Custom_L5H72_CAACTGCAAC-TGAACGCAAC_L001_R1.fastq.gz	137515	12651	7307	3745	3653	3653	3537
FC	PIC	ITS2	PICTRNL20	PICITS20-Custom_L5H72_TAAGGAGGAA-TTCCGACATT_L001_R1.fastq.gz	117996	10543	5840	2246	2204	2192	2131

## Sheet: seqtab_nonchimITS2
Pallet	team	gene	sample_id		TGCAGAATCCCGTGAACCATCGAGTTTTTGAACGCAAGTTGCGCCCGAAGCCGTTAGGCCGAGGGCACGCCTGCCTGGGTGTCACACATCGTTGCCCCAATGCCAATCGCCTCACTTTGTAGGTATTTGCTTGGGGTGAATGTTGGCCTCCCGTGAGCTTTGTCTCACGGTTGGTTGAAAATCGAGTGCATGGTGTCGGGTGTACCATGATGGATGGTGGTTGAGTGATGATGCTCGAGACCAATCATGGGTAACTCCACCAGAATTGGGCTCGGTGACCCACATGCGTCCCTTGGATGCTCCCTAAGGAGACCTCAGGTCAGGCGGGGCTACCCGCTGAGTTTAA	TGCAGAATCCCGTGAACCATCGAGTCTTTGAACGCAAGTTGCGCCCGAGGCCTTTGAGCCAAGGGCACGCCTGCCTGGGCGTCACGCATCGTTGCCCTTCCCTCCCTTTCCCATTTGGTGTTGGAGAGTTGGTGCAGATGTTGGCCTCTCGTTCCGTTTTGGTGCGGTTGGCCCAAATGATGGCCCCCGACAATAAAGTGCCACGACGGTTGGTGGTTCAATCTTAGGTGGTGGAATGCTGGACGTCGTGCACGTTGTGTTGTCATTGGGGTGTCGAGTGTGTGACCCGATGAGGGATCCGTTGTTGACGGAGCCTGCCTTGCGACCCCAGGTCAGGCGGGGCCACCCGCTGAATTTAA	CTTGGTGTGAATCGAGTTTCGGCACCATCAATACCAACATTAGCACCAGTGCTAATGTGAACCAGAAAATGGCAAAAATACGTGCCGTAAGGCTGTTTATCATGAAGCAGAAACCATCAGATAACCGCGTCCGCGAAGGGTTTTAAACCACGGATGTCCGTCCTGACGATCGGGCAATTTACGGCGTAAATTCGAAATATGCATATCAATAA	TGCAGAATCCCGTGAACCATCGAGTTTTTGAACGCAAGTTGCGCCCGAAGCCGTTAGGCTGAGGGCACGCCTGCCTGGGTGTCACACATCGTTGCCCCAATGCCAATCGCCTCACTTTGTAGGTATTTGCTTGGGGTGAATGTTGGCCTCCCGTGAGCTTTGTCTCACGGTTGGTTGAAAATCGAGTGCATGGTGTCGGGTGTACCATGATGGATGGTGGTTGAGTGATGATGCTCGAGACCAATCATGGGTAACTCCACCAGAATTGGGCTCGGTGACCCACATGCGTCCCTTGGATGCTCCCTAAGGAGACCTCAGGTCAGGCGGGGCTACCCGCTGAGTTTAA	TGCAGAATCCCGTGAACCATCGAGTCTTTGAACGCAAGTTGCGCCCCAAGCCTTCTGGCCGAGGGCACGTCTGCCTGGGTGTCACAAATCGTCGTCCCCCCATCCTCTCGAGGATATGGGACGGAAGCTGATCTCCCGTGTGTTACCGCACGCGGTTGGCCAAAATCCGAGCTAAGGACGTCAGGAGCGTCTTGACATGCGGTGGTGAATTTAATTCTCGTCATATAGTCAGACGTTCCGGTCCAAAAGCTCTTGATGACCCAAAGTCCTCAACGCGACCCCAGGTCAGGCGGGATCACCCGCTGAGTTTAA	TTGCAGAATCCCGTGAACCATCGAGTCTTTGAACGCAAGTTGCGCCCGAGGCCACCCGGCCGAGGTCGTCGCGCCCCCTCCGCGCGGGCGGGGGGAGGCACCACGCATGACAAGGGCCGCCTCGAGGGGGGATGACCCCCGCCCTCCGGCGGCCCTCGCGCCGCGACCCCAGGTCAGGCGGGGCCACCCGCTGAGTTTAAG	TGCAGAATCCCGTGAACCATCGAGTTTTTGAACGCAAGTTGCGCCCGAAGCCGTTAGGCCGAGGGCACGCCTGCCTGGGTGTCACACATCGTTGCCCCAATGCCAATCGCCTCACTTTGTAGGTATTTGCTTGGGGTGAATGTTGGCCTCCCGTGAGCTTTGTCTCACGGTTGGTTGAAAATCGAGTGCATGGTGTCGGGTGTACCATGATGGATGGTGGTTGAGTGATGATGCTCGGGACCAATCATGGGTAACTCCACCAGAATTGGGCTCGGTGACCCACATGCGTCCCTTGGATGCTCCCTAAGGAGACCTCAGGTCAGGCGGGGCTACCCGCTGAGTTTAA	TGCAGAATCCCGTGAACCATCGAGTTTTTGAACGCAAGTTGCGCCCGAAGCCGTTAGGCCGAGGGCACGCCTGCCTGGGTGTCACACATCGTTGCCCCAATGCCAATCGCCTCACTTTGTAGGTATTTGCTTGGGGTGAATGTTGGCCTCCCGTGAGCTTTGTCTCACGGTTGGTTGAAAATCGAGTGCATGGTGTCGGGTGTACCATGATGGATGGTGGTTGAGTGATGATGCTCGAGACCAATCATGGGTAACTCCACCAGAATTGGGCTCGGTGACCCACATGCGTCCCTTGGATGCCCCCTAAGGAGACCTCAGGTCAGGCGGGGCTACCCGCTGAGTTTAA	TGCAGAATCCCGTGAACCATCGAGTCTTTGAACGCAAGTTGCGCCCGAGGCCTTTGAGCCAAGGGCACGCCTGCCTGGGCGTCACGCATCGTTGCCCTTCCCTCCCTTTCCCATTTGGTGTTGGAGAGTTGGTGCAGATGTTGGCCTCTCGTTCCGTTTTGGTGCGGTTGGCCCAAATGATGGCCCCCGACAATAAAGTGCCACGACGGTTGGTGGTTCAATCTTAGGTGGTGGAATGCTGGACGTCGTGTACGCTGTGTTGTCATTGGGGTGTCGAGTGTGTGACCCGATGAGGGATCCGTTGTTGACGGAGCCTGCCTTGCGACCCCAGGTCAGGCGGGGCCACCCGCTGAATTTAA	TGCAGAATCCCGTGAACCATCGAGTTTTTGAACGCAAGTTGCGCCCGAAGCCGTTAGGCCGAGGGCACGCCTGCCTGGGTGTCACACATCGTTGCCCCAATGCCAATCGCCTCACTTTGTAGGTATTTGCTTGGGGTGAATGTTGGCCTCCCGTGAGCTTTGTCTCACGGTTGGTTGAAAATCGAGTGCATGGTGTCGGGTGTACCATGATGGATGGTGGTCGAGTGATGATGCTCGAGACCAATCATGGGTAACTCCACCAGAATTGGGCTCGGTGACCCACATGCGTCCCTTGGATGCTCCCTAAGGAGACCTCAGGTCAGGCGGGGCTACCCGCTGAGTTTAA	TGCAAATTCAGTGAATCATCGAGTCTTTGAACGCACATTGCGCCCCCTGGTATTCCGGGGGGCATGCCTGTCCGAGCGTCATTGCTGCCCTCAAGCCCGGCTTGTGTGTTGGGCCCCGTCCTCCGATCTCCGGGGGACGGGCCCGAAAGGCAGCGGCGGCACCGCGTCCGGTCCTCGAGCGTATGGGGCTTTGTCACCCGCTCTGTAGGCCCGGCCGGCGCTTGCCGATCAACCCAAATTTTTATCCAGGTTGACCTCGGATCAGGTAGGGATACCCGCTGAACTTAA	TGCAGAATCCCGTGAACCATCGAGTCTTTGAACGCAAGTTGCGCCCGAAGCCATTAGGCCGAGGGCACGCCTGCCTGGGTGTTGCACATCGTTGCCCCGTGCCTTGGCCACGTGCTAGGCACCAAGCGGGGCGAATGTTGGCTTCCCGCGAGCAATGTCTCACGGTTGGTTGAAAACTGAGTCCGCGGTGGAGGGCGCCGTGATGGATGGTGGCTGAGCTAAAGCTCGAGACCGATCGTGCGTGTCACCCCCACCAGCTTTGCGACTCTTTGACCCATGGGGGTCTGTTGGCCTCCTAATACGGGAACCTCAGGTCAGGCGGGGCTACCCGCTGAGTTTAA	TGCAGAATCCCGTGAACCATCGAGTCTTTGAACGCAAGTTGCGCCTAAGGCCCCTGGGCCAAGGGCACGCCTGCCTGGGCGTCACGCATCGTTGCCCTTCCCTCCCTTTCCCATTTGGTGTTGGAGAGTTGGTGCAGATGTTGGCCTCTCGTTCCGTTTTGGTGCGGTTGGCCCAAATGATGGCCCCCGACAATAAAGTGCCACGACGGTTGGTGGTTCAATCTTAGGTGGTGGAATGCTGGACGTCGTGCACGTTGTGTTGTCATTGGGGTGTCGAGTGTGTGACCCGATGAGGGATCCGTTGTTGACGGAGCCTGCCTTGCGACCCCAGGTCAGGCGGGGCCACCCGCTGAATTTAA	TGCAGAATCCCGTGAACCATCGAGTCTTTGAACGCAAGTTGCGCCCCAAGCCTTCTGGCCGAGGGCACGTCTGCCTGGGTGTCACAAATCGTCGTCCCCCCATCCTCTCGAGGATATAGGACGGAAGCTGGTCTCCCGTGTGTTACCGCACGCGGTTGGCCAAAATCCGAGCTAAGGATGCCAGGAGCGTCTTGACATGCGGTGGTGAATTCAATCTCCTCGTCATATCGTCGGTCGTTCCGGTCCAAAAGCTCTCGATGACCCAAAGTCCTCAACGCGACCCCAGGTCAGGCGGGATCACCCGCTGAGTTTAA	TGCAGAATCCCGTGAACCATCGAGTCTTTGAACGCAAGTTGCGCCCCAAGCCTTCTGGCCGAGGGCACGTCTGCCTGGGTGTCACAAATCGTCGTCCCCCCATCCTCTCGAGGATATGGGACGGAAGCTGATCTCCCGTGTGTTACCGCACGCGGTTGGCCAAAATCCGAGCTAAGGACGTCAGGAGCGTCTTGACATGCGGTGGTGAATTTAATTCTCGTCATATAGTCAGACGTTCCGGTCCAAAAGCTCTTGATGACCAAAAGTCCTCAACGCGACCCCAGGTCAGGCGGGATCACCCGCTGAGTTTAA	TGCATATTCAGTGAATCATCGAGTCTTTGAACGCAACTTGCGCTCATTGGTATTCCAATGAGCACACCTGTTTCAGTATCAAAACAAACCCTCTATCCAACTTTTGTTGAATAGGATTATTGGGGGCCTCTCGATCTGTATTGATCTTGAAACCCTTGAAATGTACTAAGGCCTGAACTTGTTTAATGCCTGAACTTTTTTTTAATATAAAGGAAAGCTCTTGTAATTGACTTTGATGGGGCCTCCCAAATAAATCTCTTTAAATTTGATCTGAAATCAGGTGGGATTACCCGCTGAACTTAA	GAAAGCCTTAATTAATCAACAAATGTTTGGCTGCTAAAACCGCTTCCTTGAGTGTAGATGTTTCCACGCTGCCAGCCCACAAGGCGGAGTTGACCATCAGACGGCCGGATGAGCCACCCGTGTGGTCGACCTCGCTCGTCGCACAGCCTTCCTTGCCCTTGAAGGGGGTAAAGGTCCGGATAACCTTCCCCGTATGCCTTTTATGGAGACTGCCTGGCTCAGAGGGGATCCGGGGTCACGTTCGGGACCCGACTGTGGCAGCTGCTATGCCCTCCGCTTAGTCCCTGTATTTGGGTGTGCTGAATTGAGCGGAATACGGATCGGGCTAGTGGCTGCGCACGCCGCTCCAACTAACTATCGCCATTCTGAATGGCGCA	GAAAGCCTTAATTAATCAACAAATGTTTGGCTGCTAAAACCGCTTCCTTGAGTGTAGATGTTTCCACGCTGCCAGCCCACAAGGCGGAGTTGACCATCAGACGGCCGGATGAGCCACCCGTGTGGTCGACCTCGCTCGTCGCACAGCCTTCCTTGCCCTTGAAGGGGGTAAAGGTCCGGATAACCTTCCCCGTATGCCTTTTAGGGAGACTGCCGGGCTCAGAGGGGATCCGGGGTCACGTTCGGGACCCGACTGTGGCAGCTGCTATGCCCTCCGCTTAGTCCCTGTATTTGGGTGTGCTGAATTGAGCGGAATACGGATCGGGCTAGTGGCTGCGCACGCCGCTCCAACTAACTATCGCCATTCTGAATGGCGCA	TGCAGAATCCCGTGAACCATCGAGTCTTTGAACGCAAGTTGCGCCCGAGGCCTTTGAGCCAAGGGCACGCCTGCCTGGGCGTCACGCATCGTTGCCCTTCCCTCCCTTTCCCATTTGGTGTTGGAGAGTTGGTGCAGATGTTGGCCTCTCGTTCCGTTTTGGTGCGGTTGGCCCAAATGATGGCTCCCGACAACAAAGTGCCACGATGGTTGGTGGTTCAATCTTAGGTGGTGGAATGCTGGACGTCGTGTACGCTGTGTTGTCATTGGGGTGTCGAGTGTGTGACCCGATGAGGGATCCGTTGTTGACGGAGCCTGCCTTGCGACCCCAGGTCAGGCGGGGCCACCCGCTGAATTTAA	TGCAGAATCCCGTGAACCATCGAGTCTTTGAACGCAAGTTGCGCCTAAGGCCCCTGGGCCAAGGGCACGCCTGCCTGGGCGTCACGCATCGTTGCCCCTCCCTCCCTCCCTTTCCCCATTAGGTGTTGGAGAGTTGGTGCAGATGTTGACCTCCCGTTCCGTTTTGGTGCGGTTGGCCCAAATGATGGCTCCCGACAACAAAGTGCCACGATGGTTGGTGGTTCAATCTTAGGTGGTGGAATGCTGGACGTCGTGTACGCTGTGTTGTCATTGGGGTGTCGAGTGTGTGACCCGATGAGGGATCCGTTGTTGACGGAGCCTGCCTTGCGACCCCAGGTCAGGCGGGGCCACCCGCTGAATTTAA	TGCATATTCAGTGAATCATCGAGTCTTTGAACGCAACTTGCGCTCATTGGTATTCCAATGAGCACACCTGTTTCAGTATCAAAACAAACCCTCTATCCAACTTTTGTTGAATAGGATTATTGGGGGCCTCTCGATCTGTATTGATCTTGAAACCCTTGAAATATACTAAGGCCTGAACTTGTTTAATGCCTGAACTTTTTTTTAATATAAAGGAAAGCTCTTGTAATTGACTTTGATGGGGCCTCCCAAATAAATCTCTTTAAATTTGATCTGAAATCAGGTGGGATTACCCGCTGAACTTAA	TGCATATTCAGTGAATCATCGAGTCTTTGAACGCACATTGCGCCCCCTGGTATTCCGGGGGGCATGCCTGTCCGAGCGTCATTGCTGCCCTCAAGCCCGGCTTGTGTGTTGGGCCCCGTCCTCCGATCTCCGGGGGACGGGCCCGAAAGGCAGCGGCGGCACCGCGTCCGGTCCTCGAGCGTATGGGGCTTTGTCACCCGCTCTGTAGGCCCGGCCGGCGCTTGCCGATCAACCCAAATTTTTATCCAGGTTGACCTCGGATCAGGTAGGGATACCCGCTGAACTTAA	TGCAGAATCCCGTGAACCATCGAGTCTTTGAACGCAAGTTGCGCCTAAGGCCCCTGGGCCAAGGGCACGCCTGCCTGGGCGTCACGCATCGTTGCCCCTCCCTCCCTTTCCCCGTTAGGTGTTGGAGAGTTGGTGCAGATGTTGACCTCCCGTTCCGTTGTGGTGCGGTTGGCCCAAATGATGGCTCCCGACAACAAAGTGCCACGATGGTTGGTGGTTCAATCTTAGGTGGTGGAATGCTGGACGTCGTGTACGCTGTGTTGTCATTGGGGTGTCGAGTGTGTGACCCGATGAGGGATCCGTTGTTGACGGAGCCTGCCTTGCGACCCCAGGTCAGGCGGGGCCACCCGCTGAATTTAA	GATACTTGGTGTGAATTGCAGAATCCCGTGAACCATCGAGTGCATGGTGTCGGGTGTACCATGATGGATGGTGGTTGAGTGATGATGCTCGAGACCAATCATGGGTAACTCCACCAGAATTGGGCTCGGTGACCCACATGCGTCCCTTGGATGCTCCCTAAGGAGACCTCAGGTCAGGCGGGGCTACCCGCTGAGTTTAAGCATATCAATAAGCGG	TGCAGAATTCAGTGAATCATCGAATCTTTGAACGCACATTGCGCCCTGTGGTATTCCGCAGGGCATGCCTGTTCGAGCGTCATTTAACCCCCTCAAGCTCTGCTTGGTGTTGGGCGTTTGTCTTAGCTTCTGGCATGGACTCGCCTCAAAATTATTGGCAGCCACCTCTCTGGCTTCGAGCGCAGCACTATTGCGCCCATTCTTTGAGAGTGTGGTTATCCAGAAGCCCTCTTTTCGGTTGACCTCGGATCAGGTAGGGATACCCGCTGAACTTAA	TGCAGAATCCCGTGAACCATCGAGTCTTTGAACGCAAGTTGCGCCCGAGGCCTTTGAGCCAAGGGCACGCCTGCCTGGGCGTCACGCATCGTTGCCCTTCCCTCCCTTTCCCATTTGGTGTTGGAGAGTTGGTGCAGATGTTGGCCTCTCGTTCCGTTTTGGTGCGGTTGGCCCAAATGATGGCTCCCGACAACAAAGTGCCACGATGGTTGGTGGTTCAATCTTAGGTGGTGGAATGCTGGACGTCGTGCACGTTGTGTTGTCATTGGGGTGTCGAGTGTGTGACCCGATGAGGGATCCGTTGTTGACGGAGCCTGCCTTGCGACCCCAGGTCAGGCGGGGCCACCCGCTGAATTTAA	TGCAGAATCCCGTGAACCATCGAGTTTTTGAACGCAAGTTGCGCCCGAAGCCGTTAGGCCGAGGGCACGCCTGCCTGGGTGTCACACATCGTTGCCCCAATGCCAATCGCCTCACTTTGTAGGTATTTGCTTGGGGTGAATGTTGGCCTCCCGTGAGCTTTGTCTCACGGTTGGTTGAAAATCGAGTGCATGGTGTCGGGTGTACCATGATGGATGGTGGTTGAGTGATGATGCTCGAGACCGATCATGGGTAACTCCACCAGAATTGGGCTCGGTGACCCACATGCGTCCCTTGGATGCTCCCTAAGGAGACCTCAGGTCAGGCGGGGCTACCCGCTGAGTTTAA	TGCAGAATTCAGTGAATCATCGAATCTTTGAACGCACATTGCGCCCTTTGGTATTCCAAAGGGCATGCCTGTTCGAGCGTCATTTGTACCCTCAAGCTTTGCTTGGTGTTGGGCGTCTTTGTCTCTCACGAGACTCGCCTTAAAATGATTGGCAGCCGACCTACTGGTTTCGGAGCGCAGCACAATTCTTGCACTTTGAATCAGCCTTGGTTGAGCATCCATCAAGACCACATTTTTTTCAACTTTTGACCTCGGATCAGGTAGGGATACCCGCTGAACTTAA	TGCAGAATCCCGTGAACCATCGAGTCTTTGAACGCAAGTTGCGCCCTAAGCCTTCTGGCCGAGGGCACGTCTGCCTGGGTGTCACAAATCGTCGTCCCCCCATCCTCTCGAGGATATAGGACGGAAGCTGGTCTCCCGTGTGTTACCGCACGCGGTTGGCCAAAATCCGAGCTAAGGATGCCAGGAGCGTCTTGACATGCGGTGGTGAATTCAATCTCCTCGTCATATCGTCGGCCGTTCCGGTCCAAAAGCTCTCGATGACCCAAAGTCCTCAACGCGACCCCAGGTCAGGCGGGATCACCCGCTGAGTTTAA	TGCAAATTCAGTGAATCATCGAGTCTTTGAACGCACATTGCGCCCCCTGGTATTCCGGGGGGCATGCCTGTCCGAGCGTCATTGCTGCCCTCAAGCCCGGCTTGTGTGTTGGGCCCCGTCCTCCGATTTCCGGGGGACGGGCCCGAAAGGCAGCGGCGGCACCGCGTCCGGTCCTCGAGCGTATGGGGCTTTGTCACCCGCTCTGTAGGCCCGGCCGGCGCTTGCCGATCAACCCAAATTTTTATCCAGGTTGACCTCGGATCAGGTAGGGATACCCGCTGAACTTAA	TGCAGAATCCCGTGAACCATCGAGTCTTTGAACGCAAGTTGCGCCCGAGGCCTTTGAGCCAAGGGCACGCCTGCCTGGGCGTCACGCATCGTTGCCCTTCCCTCCCTTTCCCATTTGGTGTTGGAGAGTTGGTGCAGATGTTGGCCTCTCGTTCCGTTTTGGTGCGGTTGGCCCAAATGATGGCCCCCGACAATAAAGTGCCACGATGGTTGGTGGTTCAATCTTAGGTGGTGGAATGCTGGACGTCGTGTACGCTGTGTTGTCATTGGGGTGTCGAGTGTGTGACCCGATGAGGGATCCGTTGTTGACGGAGCCTGCCTTGCGACCCCAGGTCAGGCGGGGCCACCCGCTGAATTTAA	TGCAGAATCCCGTGAACCATCGAGTCTTTGAACGCAAGTTGCGCCCCAAGCCTTCTGGCCGAGGGCACGTCTGCCTGGGTGTCACAAATCGTCGTCCCCCCATCCTCTCGAGGATATAGGACGGAAGCTGGTCTCCCGTGTGTTACCGCACGCGGTTGGCCAAAATCCGAGCTAAGGATGCCAGGAGCGTCTTGACATGCGGTGGTGAATTCAATCTCCTCGTCATATCGTCGGCCGTTCCGGTCCAAAAGCTCTCGATGACCCAAAGTCCTCAACGCGACCCCAGGTCAGGCGGGATCACCCGCTGAGTTTAA	TGCAGAATCCCGTGAACCATCGAGTTTTTGAACGCAAGTTGCGCCCGAAGCCGTTAGGCCGAGGGCACGCCTGCCTGGGTGTCACACATCGTTGCCCCAATGCCAATCGCCTCACTTTGTAGGTATTTGCTTGGGGTGAATGTTGGCCTCCCGTGAGCTTTGTCTCACGGTTGGTTGAAAATCGAGTGCATGGTGTCGGGTGTACCATGATGGATGGTGGTTGAGTGATGATGCTCGAGACCAATCATGGGTAACTCCACCAGAATTGGGCTCGGTGACCCACACGCGTCCCTTGGATGCTCCCTAAGGAGACCTCAGGTCAGGCGGGGCTACCCGCTGAGTTTAA	TGCAGAATCCCGTGAACCATCGAGTCTTTGAACGCAAGTTGCGCCCGAGGCCTTTGAGCCAAGGGCACGCCTGCCTGGGCGTCACGCATCGTTGCCCTTCCCTCCCTTTCCCATTTGGTGTTGGAGAGTTGGTGCAGATGTTGACCTCCCGTTCCGTTGTGGTGCGGTTGGCCCAAATGATGGCTCCCGACAACAAAGTGCCACGATGGTTGGTGGTTCAATCTTAGGTGGTGGAATGCTGGACGTCGTGTACGCTGTGTTGTCATTGGGGTGTCGAGTGTGTGACCCGATGAGGGATCCGTTGTTGACGGAGCCTGCCTTGCGACCCCAGGTCAGGCGGGGCCACCCGCTGAATTTAA	TGCAGAATCCCGTGAACCATCGAGTTTTTGAACGCAAGTTGCGCCCGAAGCCGTTAGGCCGAGGGCACGCCTGCCTGGGTGTCACGCATCGTTGCCCCAATGCCAATCGCCTCACTTTGTAGGTATTTGCTTGGGGTGAATGTTGGCCTCCCGTGAGCTTTGTCTCACGGTTGGTTGAAAATCGAGTGCATGGTGTCGGGTGTACCATGATGGATGGTGGTTGAGTGATGATGCTCGAGACCAATCATGGGTAACTCCACCAGAATTGGGCTCGGTGACCCACATGCGTCCCTTGGATGCTCCCTAAGGAGACCTCAGGTCAGGCGGGGCTACCCGCTGAGTTTAA	TGCATATTCAGTGAATCATCGAGTCTTTGAACGCAACTTGCGCTCATTGGTATTCCAATGAGCACACCTGTTTCAGTATCAAAACAAACCCTCTATCCAACTTTTGTTGAATAGGATTATTGGGGGCCTCTCGATCTGTATTGATCTTGAAACCCTTGAAATGTACTAAGGCCTGAACTTGTTTAATGCCTGAACTTTTTTTTAATATAAAGGAAAGCTCTTGTAATTGACTTTGATGGGGCCTCCCAAATAAATCTTTTTAAATTTGATCTGAAATCAGGTGGGATTACCCGCTGAACTTAA	TTGCAGAATCCCGTGAACCATCGAGTCTTTGAACGCAAGTTGCGCCCGAGGCCACCCGGCCGAGGTCGTCGCGCCCCCTCCGCGCGGGCGGGGGGAGGCACCACGCATGACAAGGGCCGCCTCGAGGGGGGATGACCCCCGCCCTCCGGCGGCCCTCGCGCCGCGACCCCAGGTCAGGCGGGATCACCCGCTGAGTTTAAG	TGCAGAATCCCGTGAACCATCGAGTTTTTGAACGCAAGTTGCGCCCGAAGCCGTTAGGCCGAGGGCACGCCTGCCTGGGTGTCACACATCGTTGCCCCAATGCCAATCGCCTCACTTTGTAGGTATTTGCTTGGGGTGAATGTTGGCCTCCCGTGAGCTTTGTCTCACGGTTGGTTGAAAATCGAGTGCATGGTGTCGGGTGTACCATGATGGATGGTGGTTGAGTGATGATGCTCGAGACCAATCATGGGTAACTCCACCAGAATTGGGCTCGGTGACCCACATGCGTCCCTTGGATGCTCCCTAAGGAGACCTCAGGTCAGGCGGGGCTACCTGCTGAGTTTAA	CTTGGTGTGAATCGAGTTTTGGCACCATCAATACCAACATTAGCACCAGTGCTAATGTGAACCAGAAAATGGCAAAAATACGTGCCGTAAGGCTGTTTATCATGAAGCAGAAACCATCAGATAACCGCGTCCGCGAAGGGTTTTAAACCACGGATGTCCGTCCTGACGATCGGGCAATTTACGGCGTAAATTCGAAATATGCATATCAATAA	TGCAGAATCCCGTGAACCATCGAGTTTTTGAACGTAAGTTGCGCCCGAAGCCGTTAGGCCGAGGGCACGCCTGCCTGGGTGTCACACATCGTTGCCCCAATGCCAATCGCCTCACTTTGTAGGTATTTGCTTGGGGTGAATGTTGGCCTCCCGTGAGCTTTGTCTCACGGTTGGTTGAAAATCGAGTGCATGGTGTCGGGTGTACCATGATGGATGGTGGTTGAGTGATGATGCTCGAGACCAATCATGGGTAACTCCACCAGAATTGGGCTCGGTGACCCACATGCGTCCCTTGGATGCTCCCTAAGGAGACCTCAGGTCAGGCGGGGCTACCCGCTGAGTTTAA	TGCAGAATCCCGTGAACCATCGAGTTTTTGAACGCAAGTTGCGCCCGAAGCCGTTAGGCCGAGGGCACGCCTGCCTGGGTGTCACACATCGTTGCCCCAATGCCAATCGCCTCACTTTGTAGGTATTTTCTTGGGGTGAATGTTGGCCTCCCGTGAGCTTTGTCTCACGGTTGGTTGAAAATCGAGTGCATGGTGTCGGGTGTACCATGATGGATGGTGGTTGAGTGATGATGCTCGAGACCAATCATGGGTAACTCCACCAGAATTGGGCTCGGTGACCCACATGCGTCCCTTGGATGCTCCCTAAGGAGACCTCAGGTCAGGCGGGGCTACCCGCTGAGTTTAA	TGCAGAATCCCGTGAACCATCGAGTCTTTGAACGCAAGTTGCGCCCGAGGCCTTTGAGCCAAGGGCACGCCTGCCTGGGCGTCACGCATCGTTGCCCTTCCCTCCCTTTCCCATTTGGTGTTGGAGAGTTGGTGCAGATGTTGACCTCCCGTTCCGTTTTGGTGCGGTTGGCCCAAATGATGGCCCCCGACAATAAAGTGCCACGACGGTTGGTGGTTCAATCTTAGGTGGTGGAATGCTGGACGTCGTGCACGTTGTGTTGTCATTGGGGTGTCGAGTGTGTGACCCGATGAGGGATCCGTTGTTGACGGAGCCTGCCTTGCGACCCCAGGTCAGGCGGGGCCACCCGCTGAATTTAA	TGCAGAATCCCGTGAACCATCGAGTCTTTGAACGCAAGTTGCGCCCGAGGCCTTTGAGCCAAGGGCACGCCTGCCTGGGCGTCACGCATCGTTGCCCTTCCCTCCCTTTCCCATTTGGTGTTGGAGAGTTGGTGCAGATGTTGACCTCCCGTTCCGTTGTGGTGCGGTTGGCCCAAATGATGGCTCCCGACAACAAAGTGCCACGATGGTTGGTGGTTCAATCTTAGGTGGTGGAATGCTGGACGTCGTGCACGTTGTGTTGTCATTGGGGTGTCGAGTGTGTGACCCGATGAGGGATCCGTTGTTGACGGAGCCTGCCTTGCGACCCCAGGTCAGGCGGGGCCACCCGCTGAATTTAA	TGCAGAATCCCGTGAACCATCGAGTCTTTGAACGCAAGTTGCGCCCGAGGCCTTTGAGCCAAGGGCACGCCTGCCTGGGCGTCACGCATCGTTGCCCTTCCCTCCCTTTCCCATTTGGTGTTGGAGAGTTGGTGCAGATGTTGACCTCCCGTTCCGTTTTGGTGCGGTTGGCCCAAATGATGGCTCCCGACAACAAAGTGCCACGATGGTTGGTGGTTCAATCTTAGGTGGTGGAATGCTGGACGTCGTGCACGTTGTGTTGTCATTGGGGTGTCGAGTGTGTGACCCGATGAGGGATCCGTTGTTGACGGAGCCTGCCTTGCGACCCCAGGTCAGGCGGGGCCACCCGCTGAATTTAA	TGCAGAATCCCGTGAACCATCGAGTCTTTGAACGCAAGTTGCGCCCGAGGCCTTTGAGCCAAGGGCACGCCTGCCTGGGCGTCACGCATCGTTGCCCCTCCCTCCCTCCCTTTCCCCATTAGGTGTTGGAGAGTTGGTGCAGATGTTGACCTCCCGTTCCGTTTTGGTGCGGTTGGCCCAAATGATGGCCCCCGACAATAAAGTGCCACGACGGTTGGTGGTTCAATCTTAGGTGGTGGAATGCTGGACGTCGTGCACGTTGTGTTGTCATTGGGGTGTCGAGTGTGTGACCCGATGAGGGATCCGTTGTTGACGGAGCCTGCCTTGCGACCCCAGGTCAGGCGGGGCCACCCGCTGAATTTAA
BC_B3	EcoDNA	ITS2	AVOCA23_trnl_01	AVOCA23_ITS2_01-Custom_L5H72_CCGCGGTTCT-GGAGTAGATT_L001_R1.fastq.gz	48481	0	0	3181	0	0	1792	1401	0	78	265	0	0	0	0	0	0	0	0	0	0	0	0	589	40	0	324	0	4	441	0	0	301	0	361	20	0	212	0	0	174	0	0	0	0
BC_B3	EcoDNA	ITS2	AVOCA23_trnl_02	AVOCA23_ITS2_02-Custom_L5H72_GCTCGCACAT-ATGGCTTAAT_L001_R1.fastq.gz	59437	0	0	2702	0	0	2546	1909	0	78	1892	0	0	0	0	0	0	0	0	0	0	0	0	0	6337	0	442	0	0	59	0	0	164	0	227	12	0	393	0	0	0	0	0	0	0
B3	EcoDNA	ITS2	AVOCA23_trnl_03	AVOCA23_ITS2_03-Custom_L5H72_TTCACTCACT-TATCATGAGA_L001_R1.fastq.gz	58300	0	0	3823	0	0	3966	1539	0	158	603	0	0	0	0	36	0	0	0	0	39	0	0	1064	848	0	486	0	0	237	0	0	725	0	0	0	0	191	0	344	0	0	0	0	0
B3	EcoDNA	ITS2	AVOCA23_trnl_04	AVOCA23_ITS2_04-Custom_L5H72_CACCTAGCAC-TGCTGGACAT_L001_R1.fastq.gz	50916	0	0	3471	0	0	2117	1744	0	63	412	0	0	0	0	0	0	0	0	0	0	0	0	0	11	0	502	0	0	141	0	0	182	0	325	0	0	339	0	371	236	0	0	0	0
B3	EcoDNA	ITS2	AVOCA23_trnl_05	AVOCA23_ITS2_05-Custom_L5H72_GGCACTAAGG-TCAGGTCAAC_L001_R1.fastq.gz	48336	0	0	3213	0	0	2170	1174	0	82	1704	0	0	0	0	0	0	0	0	0	0	30	0	219	0	0	284	0	0	463	0	0	219	0	438	14	0	239	0	318	178	0	0	0	0
B3	EcoDNA	ITS2	AVOCA23_trnl_06	AVOCA23_ITS2_06-Custom_L5H72_AAGTTCTAGT-GGTAAGATAA_L001_R1.fastq.gz	63909	0	0	3853	0	0	6048	1832	0	252	462	0	0	0	0	0	0	0	0	0	0	0	0	2848	1024	0	544	0	0	66	0	0	405	0	0	10	0	409	0	549	0	0	0	0	0
BC_B7	EcoDNA	ITS2	AVOCA23_trnl_07	AVOCA23_ITS2_07-Custom_L5H72_CAATCCTTGT-CGAAGACGCA_L001_R1.fastq.gz	79838	0	0	5947	0	0	3763	2297	0	128	242	0	0	0	0	126	0	0	0	0	67	0	0	1120	4	0	675	0	0	168	0	0	577	0	614	65	0	421	0	447	314	0	0	0	0
BC_B7	EcoDNA	ITS2	AVOCA23_trnl_08	AVOCA23_ITS2_08-Custom_L5H72_ACATGAGTGA-CCGCTTAGCT_L001_R1.fastq.gz	59082	0	0	4193	12	0	2164	1711	0	127	156	0	0	0	0	0	0	0	0	0	0	0	0	202	0	0	446	0	0	88	0	0	346	0	622	0	0	222	0	292	245	0	0	0	0
B7	EcoDNA	ITS2	AVOCA23_trnl_09	AVOCA23_ITS2_09-Custom_L5H72_AGCTTACACA-TGGCACGACC_L001_R1.fastq.gz	0	0	0	0	0	2091	0	0	0	0	13413	0	0	0	0	9619	0	0	0	0	8021	8854	0	0	0	0	0	0	0	4252	0	0	0	0	0	4258	0	0	0	0	0	0	0	0	0
B7	EcoDNA	ITS2	AVOCA23_trnl_10	AVOCA23_ITS2_10-Custom_L5H72_TCACCGCGCT-TCGATACTAG_L001_R1.fastq.gz	0	41283	0	0	47	0	0	0	3513	0	0	0	2250	0	0	0	0	0	1555	1760	0	0	1606	0	0	1151	0	0	0	0	1069	0	0	805	0	0	0	0	0	0	0	609	644	530	583
B7	EcoDNA	ITS2	AVOCA23_trnl_11	AVOCA23_ITS2_11-Custom_L5H72_TGTCTGGCCT-AGAAGCCAAT_L001_R1.fastq.gz	0	0	0	0	75	14923	0	0	0	0	0	0	0	7552	0	0	0	0	0	0	0	0	0	0	0	0	0	8331	6701	0	0	4600	0	0	0	0	2383	0	0	0	0	0	0	0	0
B7	EcoDNA	ITS2	AVOCA23_trnl_12	AVOCA23_ITS2_12-Custom_L5H72_CTGAGCCGGT-CCTTCACGTA_L001_R1.fastq.gz	0	29556	0	0	0	0	0	0	2696	0	0	0	1701	0	0	0	0	0	1157	1122	0	0	969	0	0	981	0	0	0	0	789	0	0	593	0	0	0	0	0	0	0	439	437	481	455
BC_B9	EcoDNA	ITS2	AVOCA23_trnl_13	AVOCA23_ITS2_13-Custom_L5H72_ATTGATACTG-TACACGCTCC_L001_R1.fastq.gz	43338	0	0	2453	0	0	4575	2551	0	55	150	0	0	0	0	0	0	0	0	0	0	0	0	64	0	0	441	0	0	62	0	0	55	0	0	0	0	173	0	0	906	0	0	0	0
BC_B9	EcoDNA	ITS2	AVOCA23_trnl_14	AVOCA23_ITS2_14-Custom_L5H72_AATATTGCCA-CGGTGACACC_L001_R1.fastq.gz	48119	0	0	3337	90	0	2509	1360	0	94	2307	0	0	0	0	351	0	0	0	0	213	350	0	524	16	0	234	0	0	1252	0	0	122	0	310	161	0	220	0	324	332	0	0	0	0
B9	EcoDNA	ITS2	AVOCA23_trnl_15	AVOCA23_ITS2_15-Custom_L5H72_GGTCCGCTTC-CTCACACAAG_L001_R1.fastq.gz	0	0	0	0	26332	21576	0	0	0	0	0	21916	0	0	0	0	0	0	0	0	0	0	0	0	0	0	0	0	0	0	0	0	0	0	0	0	2806	0	0	0	0	0	0	0	0
B9	EcoDNA	ITS2	AVOCA23_trnl_16	AVOCA23_ITS2_16-Custom_L5H72_TTCAAGTATG-GATGGTATCG_L001_R1.fastq.gz	0	46294	0	0	0	0	0	0	3634	0	0	0	2662	0	0	0	0	0	1722	1725	0	0	1872	0	0	1258	0	0	0	0	1091	0	0	1027	0	0	0	0	0	0	0	712	725	563	544
B9	EcoDNA	ITS2	AVOCA23_trnl_17	AVOCA23_ITS2_17-Custom_L5H72_ATTCGGTACA-AGTCCGAGGA_L001_R1.fastq.gz	0	50331	0	0	0	0	0	0	4279	0	0	0	3172	0	0	0	0	0	1852	1619	0	0	1512	0	0	1615	0	0	0	0	1304	0	0	1045	0	0	0	0	0	0	0	885	871	771	701
B9	EcoDNA	ITS2	AVOCA23_trnl_18	AVOCA23_ITS2_18-Custom_L5H72_CCAAGAGGTG-AACGAGCCAG_L001_R1.fastq.gz	0	0	66063	0	47533	0	0	0	0	0	0	0	0	0	13394	0	0	0	0	0	0	0	0	0	0	0	0	0	0	0	0	0	0	0	0	0	0	0	5297	0	0	0	0	0	0
BC_B3	PIC	ITS2	PICTRNL01	PICITS01-Custom_L5H72_AGATAGTAGC-GGCACGCCAT_L001_R1.fastq.gz	47387	0	0	3162	0	0	2219	1511	0	79	90	0	0	0	0	0	0	0	0	0	0	0	0	849	10	0	371	0	0	121	0	0	461	0	289	0	0	247	0	0	147	0	0	0	0
BC_B3	PIC	ITS2	PICTRNL02	PICITS02-Custom_L5H72_GAAGACTAGA-ACTAGAACTT_L001_R1.fastq.gz	65277	0	0	5188	0	0	6603	2197	0	99	0	0	0	0	0	0	0	0	0	0	0	0	0	0	1041	0	549	0	0	36	0	0	28	0	0	0	0	55	0	413	125	0	0	0	0
B3	PIC	ITS2	PICTRNL03	PICITS03-Custom_L5H72_ATACATCACA-TCTCCATTGA_L001_R1.fastq.gz	57461	0	0	3908	0	35	3942	1495	0	159	103	0	0	0	0	0	0	0	0	0	0	0	0	170	44	0	485	0	0	0	0	0	618	0	0	0	0	257	0	397	0	0	0	0	0
B3	PIC	ITS2	PICTRNL04	PICITS04-Custom_L5H72_TTAATAGCAC-ACCACGTCTG_L001_R1.fastq.gz	57738	0	0	3651	0	0	2616	2075	0	88	0	0	0	0	0	0	0	0	0	0	0	0	0	768	0	0	584	0	0	0	0	0	173	0	422	0	0	304	0	318	255	0	0	0	0
B3	PIC	ITS2	PICTRNL05	PICITS05-Custom_L5H72_TCGACGCTAG-CCTCTTCGAA_L001_R1.fastq.gz	34660	0	0	2304	0	0	1969	1038	0	76	61	0	0	0	0	0	0	0	0	0	0	0	0	160	0	0	237	0	0	0	0	0	260	0	303	0	0	163	0	207	0	0	0	0	0
B3	PIC	ITS2	PICTRNL06	PICITS06-Custom_L5H72_GAGCTTGCCG-AGGTTGCAGG_L001_R1.fastq.gz	46062	0	0	2823	0	0	3547	1504	0	61	46	0	0	0	0	0	0	0	0	0	0	0	0	0	99	0	457	0	0	0	0	0	267	0	0	0	0	512	0	468	0	0	0	0	0
BC_B7	PIC	ITS2	PICTRNL07	PICITS07-Custom_L5H72_TGTAAGGTGG-AAGGCCTTGG_L001_R1.fastq.gz	58823	0	0	4438	0	0	2585	1745	0	112	37	0	0	0	0	12	0	0	0	0	0	0	0	389	0	0	426	0	0	0	0	0	234	0	652	0	0	278	0	362	218	0	0	0	0
BC_B7	PIC	ITS2	PICTRNL08	PICITS08-Custom_L5H72_CTGAATTAGT-AATTCGATCG_L001_R1.fastq.gz	55463	0	0	4001	0	0	1992	1639	0	135	0	0	0	13	0	0	0	0	0	0	0	0	0	121	0	0	436	0	0	15	0	0	343	0	559	0	0	215	0	0	216	0	0	0	0
B7	PIC	ITS2	PICTRNL09	PICITS09-Custom_L5H72_GATATCACAC-GACTATATGT_L001_R1.fastq.gz	0	0	0	0	0	1953	0	691	0	0	2076	0	0	162	0	2970	0	0	0	0	2327	919	0	0	0	0	0	0	0	566	0	0	0	0	0	1045	0	0	0	0	0	0	0	0	0
B7	PIC	ITS2	PICTRNL10	PICITS10-Custom_L5H72_GTGTACCTTC-CTGTGAGCTA_L001_R1.fastq.gz	0	33245	0	0	0	0	0	0	3112	0	0	0	2150	0	0	0	0	0	1412	1315	0	0	1245	0	0	1051	0	0	0	0	975	0	0	727	0	0	0	0	0	0	0	532	533	517	519
B7	PIC	ITS2	PICTRNL11	PICITS11-Custom_L5H72_GCCATATAAC-ACACAATATC_L001_R1.fastq.gz	0	0	0	0	651	3743	0	0	0	0	0	0	0	6178	0	0	0	0	0	0	0	0	0	0	0	0	0	266	1751	0	0	1789	0	0	0	0	274	0	0	0	0	0	0	0	0
B7	PIC	ITS2	PICTRNL12	PICITS12-Custom_L5H72_TGAGTACAAC-ACGCTTGGAC_L001_R1.fastq.gz	0	30768	0	0	46	0	0	0	2928	0	0	0	2090	0	0	0	0	0	1312	1403	0	0	997	0	0	1036	0	0	0	0	896	0	0	632	0	0	0	0	0	0	0	571	489	506	584
BC_B9	PIC	ITS2	PICTRNL13	PICITS13-Custom_L5H72_ATTAGAAGAC-GCAGGCTGGA_L001_R1.fastq.gz	47643	0	0	2784	0	0	4312	2493	0	63	25	0	0	0	0	0	0	0	0	0	0	0	0	53	0	0	344	0	0	0	0	0	57	0	0	0	0	114	0	0	1005	0	0	0	0
BC_B9	PIC	ITS2	PICTRNL14	PICITS14-Custom_L5H72_AGGAGTCGAG-TTAGGCTTAC_L001_R1.fastq.gz	39582	0	0	2831	108	69	2534	1187	0	113	350	30	0	0	0	0	0	0	0	0	36	0	0	269	0	0	258	0	0	171	0	0	109	0	308	0	0	167	0	274	316	0	0	0	0
B9	PIC	ITS2	PICTRNL15	PICITS15-Custom_L5H72_TAGGTATGTT-CGAGACCAAG_L001_R1.fastq.gz	0	0	0	0	0	1693	0	0	0	0	0	0	0	0	0	0	0	0	0	0	0	0	0	0	0	0	0	0	0	0	0	0	0	0	0	0	0	0	0	0	0	0	0	0	0
B9	PIC	ITS2	PICTRNL16	PICITS16-Custom_L5H72_CATTCACGCT-GTTGTACTCA_L001_R1.fastq.gz	0	28799	0	0	0	0	0	0	2755	0	0	0	1740	0	0	0	0	0	1183	1234	0	0	1021	0	0	989	0	0	18	0	831	0	0	546	0	0	0	0	0	0	0	487	475	502	514
B9	PIC	ITS2	PICTRNL17	PICITS17-Custom_L5H72_CTCGTAGGCA-TCATCCTCTT_L001_R1.fastq.gz	0	27162	0	0	0	0	0	0	2674	0	0	0	1920	0	0	0	0	0	1194	1112	0	0	806	0	0	1037	0	0	0	0	783	0	0	583	0	0	0	0	0	0	0	525	514	504	472
B9	PIC	ITS2	PICTRNL18	PICITS18-Custom_L5H72_AGCTAGCTTC-TAATACGGAG_L001_R1.fastq.gz	102	0	34840	0	0	22143	0	0	0	23071	0	0	0	0	0	0	0	0	0	0	482	0	0	0	0	0	0	0	0	0	0	0	0	0	0	0	0	0	0	0	0	0	0	0	0
FC	PIC	ITS2	PICTRNL19	PICITS19-Custom_L5H72_CAACTGCAAC-TGAACGCAAC_L001_R1.fastq.gz	0	0	0	0	0	0	0	0	0	0	0	0	0	0	0	0	0	0	0	0	0	0	0	0	0	0	0	0	0	0	0	0	0	0	0	0	0	0	0	0	0	0	0	0	0
FC	PIC	ITS2	PICTRNL20	PICITS20-Custom_L5H72_TAAGGAGGAA-TTCCGACATT_L001_R1.fastq.gz	0	0	0	0	0	0	0	0	0	0	0	0	0	0	0	0	0	0	0	0	0	0	0	0	0	0	0	0	0	0	0	0	0	0	0	0	0	0	0	0	0	0	0	0	0
[truncated: 2,357 more columns]

## Sheet: seqtab_nonchimtrnL
Pallet	team	gene	sample_id	Sequencing_identifier	ATCGTCGGCAGCGTCAGATGTGTATAAGAGACAGGGGCAATCCTGAGCCAAATCTTTATTTGTTTTGTTTTTTATAAACCCTTTGGTTTATAAAAAAACAAAACAAACTAGAATCAAAAATCAAAAAGGATAGGTGCAGAGACTCAATGGCTGTCTCTTATACACATCTCCGAGCCCACGAGAC	ACGGCGACCACCGAGATCTACACCGGACAGTGATCGTCGGCAGCGTCAGATGTGTATAAGAGACAGGGGCAATCCTGAGCCAAATCCCGCTTTCCGAAAATAAAGAAAATTCCGGAAGCGAGAAAAAGGATAGGTGCAGAGACTCAATGGCTGTCTCTTATACACATCTCCGAGCCCACGAGACTCTCACACGCATCTCGTATGCCGTCTTCTGCT	ACGGCGACCACCGAGATCTACACCGGCTAACGTTCGTCGGCAGCGTCAGATGTGTATAAGAGACAGGGGCAATCCTGAGCCAAATCCCGCTTTCCGAAAATAAAGAAAATTCCGGAAGCGAGAAAAAGGATAGGTGCAGAGACTCAATGGCTGTCTCTTATACACATCTCCGAGCCCACGAGACAGGCAGCTCTATCTCGTATGCCGTCTTCTGCT	ACGGCGACCACCGAGATCTACACTGTGATGTATTCGTCGGCAGCGTCAGATGTGTATAAGAGACAGGGGCAATCCTGAGCCAAATCCCGCTTTCCGAAAATAAAGAAAATTCCGGAAGCGAGAAAAAGGATAGGTGCAGAGACTCAATGGCTGTCTCTTATACACATCTCCGAGCCCACGAGACCAGCAATCGTATCTCGTATGCCGTCTTCTGCT	ACCACCGAGATCTACACTCTTACATCATCGTCGGCAGCGTCAGATGTGTATAAGAGACAGGGGCAATCCTGAGCCAAATCCTGTTTTCAAAAAACAAACAAGGGTTCAGAAAGCGAGAATCAAAAAAGGATAGGTGCAGAGACTCAATGGCTGTCTCTTATACACATCTCCGAGCCCACGAGACACGGTCCAACATCTCGTATGCCGTCT	CTCGTCGGCAGCGTCAGATGTGTATAAGAGACAGGGGCAATCCTGAGCCAAATCTTTATTTGTTTTGTTTTTTATAAACCCTTTGGTTTATAAAAAAACAAAACAAACTAGAATCAAAAATCAAAAAGGATAGGTGCAGAGACTCAATGGCTGTCTCTTATACACATCTCCGAGCCCACGAGAC	CCCCCCCCCCCCAAACCCCCCCCCGCCATACCTTCGTCGGCAGCGTCAGATGTGTATAAGAGACAGGGGCAATCCTGAGCCAAATCCCGCTTTCCGAAAATAAAGAAAATTCCGGAAGCGAGAAAAAGGATAGGTGCAGAGACTCAATGGCTGTCTCTTATACACATCTCCGAGCCCACGAGACGTAACTTGGTATCTCGTATGCCGTCTTCTGCT	ACGGCGACCACCGAGATCTACACGCACTACAACTCGTCGGCAGCGTCAGATGTGTATAAGAGACAGGGGCAATCCTGAGCCAAATCCCGCTTTCCGAAAATAAAGAAAATTCCGGAAGCGAGAAAAAGGATAGGTGCAGAGACTCAATGGCTGTCTCTTATACACATCTCCGAGCCCACGAGACTCAATGGAGAATCTCGTATGCCGTCTTCTGCT	TTCGTCGGCAGCGTCAGATGTGTATAAGAGACAGGGGCAATCCTGAGCCAAATCTTTATTTGTTTTGTTTTTTATAAACCCTTTGGTTTATAAAAAAACAAAACAAACTAGAATCAAAAATCAAAAAGGATAGGTGCAGAGACTCAATGGCTGTCTCTTATACACATCTCCGAGCCCACGAGAC	CGGCGACCACCGAGATCTACACTTAAGTTGTGTCGTCGGCAGCGTCAGATGTGTATAAGAGACAGGGGCAATCCTGAGCCAAATCCCGCTTTCCGAAAATAAAGAAAAATTCCGGAAGCGAGAAAAAGGATAGGTGCAGAGACTCAATGGCTGTCTCTTATACACATCTCCGAGCCCACGAGACCACTCAATTCATCTCGTATGCCGTCTTCTGC	ACCACCGAGATCTACACTATGGCTCGATCGTCGGCAGCGTCAGATGTGTATAAGAGACAGGGGCAATCCTGAGCCAAATCCTGTTTTCAAAAAACAAACAAGGGTTCAGAAAGCGAGAATCAAAAAAGGATAGGTGCAGAGACTCAATGGCTGTCTCTTATACACATCTCCGAGCCCACGAGACCTGCGTTACCATCTCGTATGCCGTCT	GTCGTCGGCAGCGTCAGATGTGTATAAGAGACAGGGGCAATCCTGAGCCAAATCTTTATTTGTTTTGTTTTTTATAAACCCTTTGGTTTATAAAAAAACAAAACAAACTAGAATCAAAAATCAAAAAGGATAGGTGCAGAGACTCAATGGCTGTCTCTTATACACATCTCCGAGCCCACGAGAC	CCGGCGCCCACCGAGATCTACACGACCGCTGTGTCGTCGGCAGCGTCAGATGTGTATAAGAGACAGGGGCAATCCTGAGCCAAATCCCGCTTTCCGAAAATAAAGAAAATTCCGGAAGCGAGAAAAAGGATAGGTGCAGAGACTCAATGGCTGTCTCTTATACACATCTCCGAGCCCACGAGACACGTTCCTTAATCTCGTATGCCGTCTTCTGCT	ACGGCGACCACCGAGATCTACACCGAAGGTTAATCGTCGGCAGCGTCAGATGTGTATAAGAGACAGGGGCAATCCTGAGCCAAATCCCGCTTTCCGAAAATAAAGAAAATTCCGGAAGCGAGAAAAAGGATAGGTGCAGAGACTCAATGGCTGTCTCTTATACACATCTCCGAGCCCACGAGACTCTAGGCGCGATCTCGTATGCCGTCTTCTGCT	ACCACAAAAAACAACACACCACACGGTTCGTCGGCAGCGTCAGATGTGTATAAGAGACAGGGGCAATCCTGAGCCAAATCCTGTTTTCAAAAAACAAACAAGGGTTCAGAAAGCGAGAATCAAAAAAGGATAGGTGCAGAGACTCAATGGCTGTCTCTTATACACATCTCCGAGCCCACGAGACGATATTGTGTATCTCGTATGCCGTCT	CCGTTCGTCGGCAGCGTCAGATGTGTATAAGAGACAGGGGCAATCCTGAGCCAAAGACGAATACTCAAATACTACCACTGGAAGACAAAACATAGAGTAAGTAACCAAGGGAAAGAACCCATACACTAGATAGGTGCAGAGACTCAATGGCTGTCTCTTATACACATCTCCGAGCCCACGAGACTTA	ACGGCGACCACCGAGATCTACACGAACAAGTATTCGTCGGCAGCGTCAGATGTGTATAAGAGACAGGGGCAATCCTGAGCCAAATCCCGCTTTCCGAAAATAAAGAAAATTCCGGAAGCGAGAAAAAGGATAGGTGCAGAGACTCAATGGCTGTCTCTTATACACATCTCCGAGCCCACGAGACTTCGGTGTGAATCTCGTATGCCGTCTTCTGCT	ACGGCGACCACCGAGATCTACACTATATTCGAGTCGTCGGCAGCGTCAGATGTGTATAAGAGACAGGGGCAATCCTGAGCCAAATCCCGCTTTCCGAAAATAAAGAAAATTCCGGAAGCGAGAAAAAGGATAGGTGCAGAGACTCAATGGCTGTCTCTTATACACATCTCCGAGCCCACGAGACCCGGTTCCTAATCTCGTATGCCGTCTTCTGCT	ACCACCGAGATCTACACCGCGCCTAGATCGTCGGCAGCGTCAGATGTGTATAAGAGACAGGGGCAATCCTGAGCCAAATCCTGTTTTCAAAAAACAAACAAGGGTTCAGAAAGCGAGAATCAAAAAAGGATAGGTGCAGAGACTCAATGGCTGTCTCTTATACACATCTCCGAGCCCACGAGACACTTGTTATCATCTCGTATGCCGTCT	GCGGCGACCACCGAGATCTACACGGTTATGCTATCGTCGGCAGCGTCAGATGTGTATAAGAGACAGGGGCAATCCTGAGCCAAATCCCGCTTTCCGAAAATAAAGAAAATTCCGGAAGCGAGAAAAAGGATAGGTGCAGAGACTCAATGGCTGTCTCTTATACACATCTCCGAGCCCACGAGACAGAGAACCTAATCTCGTATGCCGTCTTCTGCT	TGATTCGTCGGCAGCGTCAGATGTGTATAAGAGACAGGGGCAATCCTGAGCCAAAGACGAATACTCAAATACTACCACTGGAAGACAAAACATAGAGTAAGTAACCAAGGGAAAGAACCCATACACTAGATAGGTGCAGAGACTCAATGGCTGTCTCTTATACACATCTCCGAGCCCACGAGACGCA	ACCACCGAGATCTACACAGTGCCACTGTCGTCGGCAGCGTCAGATGTGTATAAGAGACAGGGGCAATCCTGAGCCAAATCCTGTTTTCAAAAAACAAACAAGGGTTCAGAAAGCGAGAATCAAAAAAGGATAGGTGCAGAGACTCAATGGCTGTCTCTTATACACATCTCCGAGCCCACGAGACATAGCCAAGAATCTCGTATGCCGTCT	GCGGCACCCACAGAGATCTACACATCTTACTGTTCGTCGGCAGCGTCAGATGTGTATAAGAGACAGGGGCAATCCTGAGCCAAATCCCGCTTTCCGAAAATAAAGAAAATTCCGGAAGCGAGAAAAAGGATAGGTGCAGAGACTCAATGGCTGTCTCTTATACACATCTCCGAGCCCACGAGACGAACGCAATAATCTCGTATGCCGTCTTCTGCT	ACCACCGAGATCTACACGGCCAATAAGTCGTCGGCAGCGTCAGATGTGTATAAGAGACAGGGGCAATCCTGAGCCAAATCCTGTTTTCAAAAAACAAACAAGGGTTCAGAAAGCGAGAATCAAAAAAGGATAGGTGCAGAGACTCAATGGCTGTCTCTTATACACATCTCCGAGCCCACGAGACTATCCGAGGCATCTCGTATGCCGTCT	CTGATCGTCGGCAGCGTCAGATGTGTATAAGAGACAGGGGCAATCCTGAGCCAAAGACGAATACTCAAATACTACCACTGGAAGACAAAACATAGAGTAAGTAACCAAGGGAAAGAACCCATACACTAGATAGGTGCAGAGACTCAATGGCTGTCTCTTATACACATCTCCGAGCCCACGAGACGTT	ACGGCGACCACCGAGATCTACACCCTGATACAATCGTCGGCAGCGTCAGATGTGTATAAGAGACAGGGGCAATCCTGAGCCAAATCCCGCTTTCCGAAAATAAAGAAAATTCCGGAAGCGAGAAAAAGGATAGGTGCAGAGACTCAATGGCTGTCTCTTATACACATCTCCGAGCCCACGAGACTGCCGGTCAGATCTCGTATGCCGTCTTCTGCT	CTATTCGTCGGCAGCGTCAGATGTGTATAAGAGACAGGGGCAATCCTGAGCCAAAGACGAATACTCAAATACTACCACTGGAAGACAAAACATAGAGTAAGTAACCAAGGGAAAGAACCCATACACTAGATAGGTGCAGAGACTCAATGGCTGTCTCTTATACACATCTCCGAGCCCACGAGACCGC	TTCGTCGGCAGCGTCAGATGTGTATGCGCAATATCGTCGGCAGCGTCAGATGTGTATAAGAGACAGGGGCAATCCTGAGCCAAATCCCGCTTTCCGAAAATAAAGAAAATTCCGGAAGCGAGAAAAAGGATAGGTGCAGAGACTCAATGGCTGTCTCTTATACACATCTCCGAGCCCACGAGACTTCTGTAGAAATCTCGTATGCCGTCTTCTGCT	CCGGCACCCACCGAGATCTACACGGTTATGCTATCGTCGGCAGCGTCAGATGTGTATAAGAGACAGGGGCAATCCTGAGCCAAATCCCGCTTTCCGAAAATAAAGAAAATTCCGGAAGCGAGAAAAAGGATAGGTGCAGAGACTCAATGGCTGTCTCTTATACACATCTCCGAGCCCACGAGACAGAGAACCTAATCTCGTATGCCGTCTTCTGCT	CGGCGACCACCGAGATCTACACCTAATGTCTTTCGTCGGCAGCGTCAGATGTGTATAAGAGACAGGGGCAATCCTGAGCCAAATCCCGCTTTCCGAAAATAAAGAAAAATTCCGGAAGCGAGAAAAAGGATAGGTGCAGAGACTCAATGGCTGTCTCTTATACACATCTCCGAGCCCACGAGACAGCGCCACACATCTCGTATGCCGTCTTCTGC	ACCACCGAGATCTACACTCCAAGAATTTCGTCGGCAGCGTCAGATGTGTATAAGAGACAGGGGCAATCCTGAGCCAAATCCTGTTTTCAAAAAACAAACAAGGGTTCAGAAAGCGAGAATCAAAAAAGGATAGGTGCAGAGACTCAATGGCTGTCTCTTATACACATCTCCGAGCCCACGAGACATCGGCGAAGATCTCGTATGCCGTCT	ACCACCGAGATCTACACCAATCTATGATCGTCGGCAGCGTCAGATGTGTATAAGAGACAGGGGCAATCCTGAGCCAAATCCTGTTTTCAAAAAACAAACAAGGGTTCAGAAAGCGAGAATCAAAAAAGGATAGGTGCAGAGACTCAATGGCTGTCTCTTATACACATCTCCGAGCCCACGAGACATGTTGTTGGATCTCGTATGCCGTCT	CCGCCACCCCCCGAGATCTACACTATTCCTCAGTCGTCGGCAGCGTCAGATGTGTATAAGAGACAGGGGCAATCCTGAGCCAAATCCCGCTTTCCGAAAATAAAGAAAATTCCGGAAGCGAGAAAAAGGATAGGTGCAGAGACTCAATGGCTGTCTCTTATACACATCTCCGAGCCCACGAGACCCACGCTGAAATCTCGTATGCCGTCTTCTGCT	ACGGCGACCACCGAGATCTACACATCTTACTGTTCGTCGGCAGCGTCAGATGTGTATAAGAGACAGGGGCAATCCTGAGCCAAATCCCGCTTTCCGAAAATAAAGAAAATTCCGGAAGCGAGAAAAAGGATAGGTGCAGAGACTCAATGGCTGTCTCTTATACACATCTCCGAGCCCACGAGACGAACGCAATAATCTCGTATGCCGTCTTCTGCT	CCGGCGCCCCCCGAGATCTACCCCCTGATACAATCGTCGGCAGCGTCAGATGTGTATAAGAGACAGGGGCAATCCTGAGCCAAATCCCGCTTTCCGAAAATAAAGAAAATTCCGGAAGCGAGAAAAAGGATAGGTGCAGAGACTCAATGGCTGTCTCTTATACACATCTCCGAGCCCACGAGACTGCCGGTCAGATCTCGTATGCCGTCTTCTGCT	CCGGCACCCACCGAGATCTACACCCTGATACAATCGTCGGCAGCGTCAGATGTGTATAAGAGACAGGGGCAATCCTGAGCCAAATCCCGCTTTCCGAAAATAAAGAAAATTCCGGAAGCGAGAAAAAGGATAGGTGCAGAGACTCAATGGCTGTCTCTTATACACATCTCCGAGCCCACGAGACTGCCGGTCAGATCTCGTATGCCGTCTTCTGCT	CCGGCGCCCACCGAGATCTACACCTAATGTCTTTCGTCGGCAGCGTCAGATGTGTATAAGAGACAGGGGCAATCCTGAGCCAAATCCCGTTTTCCGCAAATAAAGAAAGGTCCCGAAGGCGGAAAAAGGATAGGTGCAGAGACTCAATGGCTGTCTCTTATACACATCTCCGAGCCCACGAGACAGCGCCACACATCTCGTATGCCGTCTTCTGCT	CGGCCACCACCGAAATCTACACCTAATGTCTTTCGTCGGCAGCGTCAGATGTGTATAAGAGACAGGGGCAATCCTGAGCCAAATCCCGCTTTCCGAAAATAAAGAAAAATTCCGGAAGCGAGAAAAAGGATAGGTGCAGAGACTCAATGGCTGTCTCTTATACACATCTCCGAGCCCACGAGACAGCGCCACACATCTCGTATGCCGTCTTCTGC	GTGGTTGAGTGATGATGCTCGACCGCCATACCTTCGTCGGCAGCGTCAGATGTGTATAAGAGACAGGGGCAATCCTGAGCCAAATCCCGCTTTCCGAAAATAAAGAAAATTCCGGAAGCGAGAAAAAGGATAGGTGCAGAGACTCAATGGCTGTCTCTTATACACATCTCCGAGCCCACGAGACGTAACTTGGTATCTCGTATGCCGTCTTCTGCT	GCGGCACCCCCAGAGATCTACACTATATTCGAGTCGTCGGCAGCGTCAGATGTGTATAAGAGACAGGGGCAATCCTGAGCCAAATCCCGCTTTCCGAAAATAAAGAAAATTCCGGAAGCGAGAAAAAGGATAGGTGCAGAGACTCAATGGCTGTCTCTTATACACATCTCCGAGCCCACGAGACCCGGTTCCTAATCTCGTATGCCGTCTTCTGCT	ACGGCGACCACCGAGATCTACACTTAAGTTGTGTCGTCGGCAGCGTCAGATGTGTATAAGAGACAGGGGCAATCCTGAGCCAAATCCCGTTTTCCGCAAATAAAGAAAGGTCCCGAAGGCGGAAAAAGGATAGGTGCAGAGACTCAATGGCTGTCTCTTATACACATCTCCGAGCCCACGAGACCACTCAATTCATCTCGTATGCCGTCTTCTGCT	CGGCCCCCACAGAGATCTACACCTAATGTCTTTCGTCGGCAGCGTCAGATGTGTATAAGAGACAGGGGCAATCCTGAGCCAAATCCCGCTTTCCGAAAATAAAGAAAAATTCCGGAAGCGAGAAAAAGGATAGGTGCAGAGACTCAATGGCTGTCTCTTATACACATCTCCGAGCCCACGAGACAGCGCCACACATCTCGTATGCCGTCTTCTGC	CGGCGACCACCGAGATCTACACTCCTGACCGTTCGTCGGCAGCGTCAGATGTGTATAAGAGACAGGGGCAATCCTGAGCCAAATCCCGCTTTCCGAAAATAAAGAAAAATTCCGGAAGCGAGAAAAAGGATAGGTGCAGAGACTCAATGGCTGTCTCTTATACACATCTCCGAGCCCACGAGACTTAACGGTGTATCTCGTATGCCGTCTTCTGC	CCGGCCCCCCCCGAGATCTACACGGTTATGCTATCGTCGGCAGCGTCAGATGTGTATAAGAGACAGGGGCAATCCTGAGCCAAATCCCGCTTTCCGAAAATAAAGAAAATTCCGGAAGCGAGAAAAAGGATAGGTGCAGAGACTCAATGGCTGTCTCTTATACACATCTCCGAGCCCACGAGACAGAGAACCTAATCTCGTATGCCGTCTTCTGCT	ACGGCGACCACCGAGATCTACACTGGTACTGATTCGTCGGCAGCGTCAGATGTGTATAAGAGACAGGGGCAATCCTGAGCCAAATCCCGCTTTCCGAAAATAAAGAAAATTCCGGAAGCGAGAAAAAGGATAGGTGCAGAGACTCAATGGCTGTCTCTTATACACATCTCCGAGCCCACGAGACGCACCACCAAATCTCGTATGCCGTCTTCTGCT
BC_B3	EcoDNA	trnLP6Loop	AVOCA23_trnl_01	AVOCA23_trnLP6Loop_01-Custom_L5H72_GTAACTTGGT-CGCCATACCT	0	0	0	0	0	0	97183	0	0	0	0	0	0	0	0	0	0	0	0	0	0	0	0	0	0	0	0	0	0	0	0	0	0	0	0	0	0	0	15615	0	0	0	0	0	0
BC_B3	EcoDNA	trnLP6Loop	AVOCA23_trnl_02	AVOCA23_trnLP6Loop_02-Custom_L5H72_TCTCACACGC-CGGACAGTGA	0	155080	0	0	0	0	0	0	0	0	0	0	0	0	0	0	0	0	0	0	0	0	0	0	0	0	0	0	0	0	0	0	0	0	0	0	0	0	0	0	0	0	0	0	0
B3	EcoDNA	trnLP6Loop	AVOCA23_trnl_03	AVOCA23_trnLP6Loop_03-Custom_L5H72_GAACGCAATA-ATCTTACTGT	0	0	0	0	0	0	0	0	7947	0	0	0	0	0	0	0	0	0	0	0	0	0	37496	0	0	0	0	0	0	0	0	0	0	22999	0	0	0	0	0	0	0	0	0	0	0
B3	EcoDNA	trnLP6Loop	AVOCA23_trnl_04	AVOCA23_trnLP6Loop_04-Custom_L5H72_AGGCAGCTCT-CGGCTAACGT	0	0	129408	0	0	0	0	0	0	0	0	0	0	0	0	0	0	0	0	0	0	0	0	0	0	0	0	0	0	0	0	0	0	0	0	0	0	0	0	0	0	0	0	0	0
B3	EcoDNA	trnLP6Loop	AVOCA23_trnl_05	AVOCA23_trnLP6Loop_05-Custom_L5H72_CGTACAGGAA-TAGGTTCTCT	0	0	0	0	0	0	0	0	0	0	0	0	0	0	0	0	0	0	0	0	0	0	0	0	0	0	0	0	0	0	0	0	0	0	0	0	0	0	0	0	0	0	0	0	0
B3	EcoDNA	trnLP6Loop	AVOCA23_trnl_06	AVOCA23_trnLP6Loop_06-Custom_L5H72_TTCGGTGTGA-GAACAAGTAT	0	0	0	0	0	0	0	0	0	0	0	0	0	0	0	0	64337	0	0	0	0	0	0	0	0	0	0	0	0	0	0	0	0	0	0	0	0	0	0	0	0	0	0	0	0
BC_B7	EcoDNA	trnLP6Loop	AVOCA23_trnl_07	AVOCA23_trnLP6Loop_07-Custom_L5H72_GAATACCTAT-ACAATAGAGT	0	0	0	0	0	0	0	0	0	0	0	0	0	0	0	0	0	0	0	0	0	0	0	0	0	0	0	0	0	0	0	0	0	0	0	0	0	0	0	0	0	0	0	0	0
BC_B7	EcoDNA	trnLP6Loop	AVOCA23_trnl_08	AVOCA23_trnLP6Loop_08-Custom_L5H72_ACGTTCCTTA-GACCGCTGTG	0	0	0	0	0	0	0	0	0	0	0	0	83424	0	0	0	0	0	0	0	0	0	0	0	0	0	0	0	0	0	0	0	0	0	0	0	0	0	0	0	0	0	0	0	0
B7	EcoDNA	trnLP6Loop	AVOCA23_trnl_09	AVOCA23_trnLP6Loop_09-Custom_L5H72_ATAGCGGAAT-GCGCAGAGTA	65846	0	0	0	0	0	0	0	0	0	0	0	0	0	0	0	0	0	0	0	0	0	0	0	0	0	0	0	0	0	0	0	0	0	0	0	0	0	0	0	0	0	0	0	0
B7	EcoDNA	trnLP6Loop	AVOCA23_trnl_10	AVOCA23_trnLP6Loop_10-Custom_L5H72_ACTTGTTATC-CGCGCCTAGA	0	0	0	0	0	0	0	0	0	0	0	0	0	0	0	0	0	0	40968	0	0	0	0	0	0	0	0	0	0	0	0	0	0	0	0	0	0	0	0	0	0	0	0	0	0
B7	EcoDNA	trnLP6Loop	AVOCA23_trnl_11	AVOCA23_trnLP6Loop_11-Custom_L5H72_AGGCGTTCGC-TTCATCCAAC	0	0	0	0	0	50941	0	0	0	0	0	0	0	0	0	0	0	0	0	0	0	0	0	0	0	0	0	0	0	0	0	0	0	0	0	0	0	0	0	0	0	0	0	0	0
B7	EcoDNA	trnLP6Loop	AVOCA23_trnl_12	AVOCA23_trnLP6Loop_12-Custom_L5H72_TATCCGAGGC-GGCCAATAAG	0	0	0	0	0	0	0	0	0	0	0	0	0	0	0	0	0	0	0	0	0	0	0	36786	0	0	0	0	0	0	0	0	0	0	0	0	0	0	0	0	0	0	0	0	0
BC_B9	EcoDNA	trnLP6Loop	AVOCA23_trnl_13	AVOCA23_trnLP6Loop_13-Custom_L5H72_AGCGCCACAC-CTAATGTCTT	0	0	0	0	0	0	0	0	0	0	0	0	0	0	0	0	0	0	0	0	0	0	0	0	0	0	0	0	0	29776	0	0	0	0	0	0	16962	15857	0	0	0	14660	0	0	0
BC_B9	EcoDNA	trnLP6Loop	AVOCA23_trnl_14	AVOCA23_trnLP6Loop_14-Custom_L5H72_TCAATGGAGA-GCACTACAAC	0	0	0	0	0	0	0	96650	0	0	0	0	0	0	0	0	0	0	0	0	0	0	0	0	0	0	0	0	0	0	0	0	0	0	0	0	0	0	0	0	0	0	0	0	0
B9	EcoDNA	trnLP6Loop	AVOCA23_trnl_15	AVOCA23_trnLP6Loop_15-Custom_L5H72_AGTACTCATG-ATGTCGTGGT	0	0	0	0	0	0	0	0	83053	0	0	0	0	0	0	0	0	0	0	0	0	0	0	0	0	0	0	0	0	0	0	0	0	0	0	0	0	0	0	0	0	0	0	0	0
B9	EcoDNA	trnLP6Loop	AVOCA23_trnl_16	AVOCA23_trnLP6Loop_16-Custom_L5H72_ATCGGCGAAG-TCCAAGAATT	0	0	0	0	0	0	0	0	0	0	0	0	0	0	0	0	0	0	0	0	0	0	0	0	0	0	0	0	0	0	28570	0	0	0	0	0	0	0	0	0	0	0	0	0	0
B9	EcoDNA	trnLP6Loop	AVOCA23_trnl_17	AVOCA23_trnLP6Loop_17-Custom_L5H72_CTGCGTTACC-TATGGCTCGA	0	0	0	0	0	0	0	0	0	0	87146	0	0	0	0	0	0	0	0	0	0	0	0	0	0	0	0	0	0	0	0	0	0	0	0	0	0	0	0	0	0	0	0	0	0
B9	EcoDNA	trnLP6Loop	AVOCA23_trnl_18	AVOCA23_trnLP6Loop_18-Custom_L5H72_ATGTAACGTT-ACGATTGCTG	0	0	0	0	0	0	0	0	0	0	0	71466	0	0	0	0	0	0	0	0	0	0	0	0	0	0	0	0	0	0	0	0	0	0	0	0	0	0	0	0	0	0	0	0	0
BC_B3	PIC	trnLP6Loop	PICTRNL01	PICTRNL01-Custom_L5H72_TGCCGGTCAG-CCTGATACAA	197	0	0	0	0	0	0	0	0	0	0	0	0	0	0	0	0	0	0	0	0	0	0	0	0	36503	0	0	0	0	0	0	0	0	22775	18144	0	0	0	0	0	0	0	0	0
BC_B3	PIC	trnLP6Loop	PICTRNL02	PICTRNL02-Custom_L5H72_CAGCAATCGT-TGTGATGTAT	0	0	0	104950	0	0	0	0	7	0	0	0	0	0	0	0	0	0	0	0	0	0	0	0	0	0	0	0	0	0	0	0	0	0	0	0	0	0	0	0	0	0	0	0	0
B3	PIC	trnLP6Loop	PICTRNL03	PICTRNL03-Custom_L5H72_GAATTACAAG-ACCGGCTCAG	0	0	0	0	0	0	0	0	0	0	0	13887	0	0	0	0	0	0	0	0	0	0	0	0	0	0	0	0	0	0	0	0	0	0	0	0	0	0	0	0	0	0	0	0	0
B3	PIC	trnLP6Loop	PICTRNL04	PICTRNL04-Custom_L5H72_AGAGAACCTA-GGTTATGCTA	29	0	0	0	0	0	0	0	0	0	0	0	0	0	0	0	0	0	0	40386	0	0	0	0	0	0	0	0	32833	0	0	0	0	0	0	0	0	0	0	0	0	0	0	14303	0
B3	PIC	trnLP6Loop	PICTRNL05	PICTRNL05-Custom_L5H72_TCTAGGCGCG-CGAAGGTTAA	75	0	0	0	0	0	0	0	0	0	0	0	0	83098	0	0	0	0	0	0	0	0	0	0	0	0	0	0	0	0	0	0	0	0	0	0	0	0	0	0	0	0	0	0	0
B3	PIC	trnLP6Loop	PICTRNL06	PICTRNL06-Custom_L5H72_CCGGTTCCTA-TATATTCGAG	0	0	0	0	0	0	0	0	0	0	0	40	0	0	0	0	0	48002	0	0	0	0	0	0	0	0	0	0	0	0	0	0	0	0	0	0	0	0	0	15103	0	0	0	0	0
BC_B7	PIC	trnLP6Loop	PICTRNL07	PICTRNL07-Custom_L5H72_TATGATGGCC-GATTGTCATA	40	0	0	0	0	0	0	0	0	0	0	0	0	0	0	0	0	0	0	0	0	0	0	0	0	0	0	0	0	0	0	0	0	0	0	0	0	0	0	0	0	0	0	0	0
BC_B7	PIC	trnLP6Loop	PICTRNL08	PICTRNL08-Custom_L5H72_CCACGCTGAA-TATTCCTCAG	0	0	0	0	0	0	0	0	0	0	0	539	0	0	0	0	0	0	0	0	0	0	0	0	0	0	0	0	0	0	0	0	23390	0	0	0	0	0	0	0	0	0	0	0	0
B7	PIC	trnLP6Loop	PICTRNL09	PICTRNL09-Custom_L5H72_AATTCCATCT-CTTCAGTTAC	0	0	0	0	0	51223	0	0	0	0	0	0	0	0	0	0	0	0	0	0	0	0	0	0	0	0	0	0	0	0	0	0	0	0	0	0	0	0	0	0	0	0	0	0	0
B7	PIC	trnLP6Loop	PICTRNL10	PICTRNL10-Custom_L5H72_ATGTTGTTGG-CAATCTATGA	0	0	0	0	0	0	0	0	0	0	0	0	0	0	0	0	0	0	0	0	0	0	0	0	0	0	0	0	0	0	0	26248	0	0	0	0	0	0	0	0	0	0	0	0	0
B7	PIC	trnLP6Loop	PICTRNL11	PICTRNL11-Custom_L5H72_CTCGAATATA-GAGATGTCGA	54626	0	0	0	0	0	0	0	0	0	0	0	0	0	0	0	0	0	0	0	0	0	0	0	0	0	0	0	0	0	0	0	0	0	0	0	0	0	0	0	0	0	0	0	0
B7	PIC	trnLP6Loop	PICTRNL12	PICTRNL12-Custom_L5H72_ACGGTCCAAC-TCTTACATCA	0	0	0	0	102483	0	0	0	0	0	0	0	0	0	0	0	0	0	0	0	0	0	0	0	0	0	0	0	0	0	0	0	0	0	0	0	0	0	0	0	0	0	0	0	0
BC_B9	PIC	trnLP6Loop	PICTRNL13	PICTRNL13-Custom_L5H72_CACTCAATTC-TTAAGTTGTG	0	0	0	0	0	0	0	0	0	90427	0	0	0	0	0	0	0	0	0	0	0	0	0	0	0	0	0	0	0	0	0	0	0	0	0	0	0	0	0	0	14973	0	0	0	0
BC_B9	PIC	trnLP6Loop	PICTRNL14	PICTRNL14-Custom_L5H72_TTCTGTAGAA-GAGCGCAATA	0	0	0	0	0	0	0	0	0	0	0	0	0	0	0	0	0	0	0	0	0	0	0	0	0	0	0	33671	0	0	0	0	0	0	0	0	0	0	0	0	0	0	0	0	0
B9	PIC	trnLP6Loop	PICTRNL15	PICTRNL15-Custom_L5H72_TAGAATTGGA-GTTAATCTGA	63885	0	0	0	0	0	0	0	0	0	0	0	0	0	0	0	0	0	0	0	0	0	0	0	0	0	0	0	0	0	0	0	0	0	0	0	0	0	0	0	0	0	0	0	0
B9	PIC	trnLP6Loop	PICTRNL16	PICTRNL16-Custom_L5H72_GATATTGTGT-ACCACACGGT	0	0	0	0	0	0	0	0	0	0	0	0	0	0	73694	0	0	0	0	0	0	0	0	0	0	0	0	0	0	0	0	0	0	0	0	0	0	0	0	0	0	0	0	0	0
B9	PIC	trnLP6Loop	PICTRNL17	PICTRNL17-Custom_L5H72_ATAGCCAAGA-AGTGCCACTG	0	0	0	0	0	0	0	0	0	0	0	0	0	0	0	0	0	0	0	0	0	39308	0	0	0	0	0	0	0	0	0	0	0	0	0	0	0	0	0	0	0	0	0	0	0
B9	PIC	trnLP6Loop	PICTRNL18	PICTRNL18-Custom_L5H72_GGCCAATATT-CGGTCCGATA	72209	0	0	0	0	0	0	0	0	0	0	0	0	0	0	0	0	0	0	0	0	0	0	0	0	0	0	0	0	0	0	0	0	0	0	0	0	0	0	0	0	0	0	0	0
FC	PIC	trnLP6Loop	PICTRNL19	PICTRNL19-Custom_L5H72_CGCAGCAATT-ATTCCGCTAT	0	0	0	0	0	0	0	0	3	0	0	0	0	0	0	0	0	0	0	0	0	0	0	0	0	0	35570	0	0	0	0	0	0	0	0	0	0	0	0	0	0	0	0	0	0
FC	PIC	trnLP6Loop	PICTRNL20	PICTRNL20-Custom_L5H72_GTTCGGAGTT-CGCCTTCTGA	0	0	0	0	0	0	0	0	0	0	0	0	0	0	0	0	0	0	0	0	0	0	0	0	36588	0	0	0	0	0	0	0	0	0	0	0	0	0	0	0	0	0	0	0	0
[truncated: 195 more columns]

## Sheet: data for analysis
Pallet	team	gene	sample_id	tax_id	No. reads
BC_B3	EcoDNA	trnLP6Loop	AVOCA23_trnl_01	Acer sp.	0
BC_B3	EcoDNA	trnLP6Loop	AVOCA23_trnl_02	Acer sp.	0
B3	EcoDNA	trnLP6Loop	AVOCA23_trnl_03	Acer sp.	0
B3	EcoDNA	trnLP6Loop	AVOCA23_trnl_04	Acer sp.	0
B3	EcoDNA	trnLP6Loop	AVOCA23_trnl_05	Acer sp.	0
B3	EcoDNA	trnLP6Loop	AVOCA23_trnl_06	Acer sp.	0
BC_B7	EcoDNA	trnLP6Loop	AVOCA23_trnl_07	Acer sp.	0
BC_B7	EcoDNA	trnLP6Loop	AVOCA23_trnl_08	Acer sp.	0
B7	EcoDNA	trnLP6Loop	AVOCA23_trnl_09	Acer sp.	0
B7	EcoDNA	trnLP6Loop	AVOCA23_trnl_10	Acer sp.	0
B7	EcoDNA	trnLP6Loop	AVOCA23_trnl_11	Acer sp.	0
B7	EcoDNA	trnLP6Loop	AVOCA23_trnl_12	Acer sp.	0
BC_B9	EcoDNA	trnLP6Loop	AVOCA23_trnl_13	Acer sp.	0
BC_B9	EcoDNA	trnLP6Loop	AVOCA23_trnl_14	Acer sp.	0
B9	EcoDNA	trnLP6Loop	AVOCA23_trnl_15	Acer sp.	4195
B9	EcoDNA	trnLP6Loop	AVOCA23_trnl_16	Acer sp.	0
B9	EcoDNA	trnLP6Loop	AVOCA23_trnl_17	Acer sp.	0
B9	EcoDNA	trnLP6Loop	AVOCA23_trnl_18	Acer sp.	0
BC_B3	PIC	trnLP6Loop	PICTRNL01	Acer sp.	0
BC_B3	PIC	trnLP6Loop	PICTRNL02	Acer sp.	0
B3	PIC	trnLP6Loop	PICTRNL03	Acer sp.	0
B3	PIC	trnLP6Loop	PICTRNL04	Acer sp.	0
B3	PIC	trnLP6Loop	PICTRNL05	Acer sp.	0
B3	PIC	trnLP6Loop	PICTRNL06	Acer sp.	0
BC_B7	PIC	trnLP6Loop	PICTRNL07	Acer sp.	0
BC_B7	PIC	trnLP6Loop	PICTRNL08	Acer sp.	0
B7	PIC	trnLP6Loop	PICTRNL09	Acer sp.	0
B7	PIC	trnLP6Loop	PICTRNL10	Acer sp.	0
B7	PIC	trnLP6Loop	PICTRNL11	Acer sp.	0
B7	PIC	trnLP6Loop	PICTRNL12	Acer sp.	0
BC_B9	PIC	trnLP6Loop	PICTRNL13	Acer sp.	0
BC_B9	PIC	trnLP6Loop	PICTRNL14	Acer sp.	0
B9	PIC	trnLP6Loop	PICTRNL15	Acer sp.	0
B9	PIC	trnLP6Loop	PICTRNL16	Acer sp.	0
B9	PIC	trnLP6Loop	PICTRNL17	Acer sp.	0
B9	PIC	trnLP6Loop	PICTRNL18	Acer sp.	0
FN	PIC	trnLP6Loop	PICTRNL19	Acer sp.	0
FC	PIC	trnLP6Loop	PICTRNL20	Acer sp.	0
BC_B3	EcoDNA	ITS2	AVOCA23_ITS2_01	Allium cepa	0
BC_B3	EcoDNA	ITS2	AVOCA23_ITS2_02	Allium cepa	0
B3	EcoDNA	ITS2	AVOCA23_ITS2_03	Allium cepa	0
B3	EcoDNA	ITS2	AVOCA23_ITS2_04	Allium cepa	0
B3	EcoDNA	ITS2	AVOCA23_ITS2_05	Allium cepa	0
B3	EcoDNA	ITS2	AVOCA23_ITS2_06	Allium cepa	0
BC_B7	EcoDNA	ITS2	AVOCA23_ITS2_07	Allium cepa	0
BC_B7	EcoDNA	ITS2	AVOCA23_ITS2_08	Allium cepa	0
B7	EcoDNA	ITS2	AVOCA23_ITS2_09	Allium cepa	0
B7	EcoDNA	ITS2	AVOCA23_ITS2_10	Allium cepa	305
B7	EcoDNA	ITS2	AVOCA23_ITS2_11	Allium cepa	0
B7	EcoDNA	ITS2	AVOCA23_ITS2_12	Allium cepa	0
BC_B9	EcoDNA	ITS2	AVOCA23_ITS2_13	Allium cepa	0
BC_B9	EcoDNA	ITS2	AVOCA23_ITS2_14	Allium cepa	0
B9	EcoDNA	ITS2	AVOCA23_ITS2_15	Allium cepa	0
B9	EcoDNA	ITS2	AVOCA23_ITS2_16	Allium cepa	0
B9	EcoDNA	ITS2	AVOCA23_ITS2_17	Allium cepa	0
B9	EcoDNA	ITS2	AVOCA23_ITS2_18	Allium cepa	0
BC_B3	PIC	ITS2	PICITS01	Allium cepa	0
BC_B3	PIC	ITS2	PICITS02	Allium cepa	0
B3	PIC	ITS2	PICITS03	Allium cepa	0
B3	PIC	ITS2	PICITS04	Allium cepa	0
B3	PIC	ITS2	PICITS05	Allium cepa	0
B3	PIC	ITS2	PICITS06	Allium cepa	0
BC_B7	PIC	ITS2	PICITS07	Allium cepa	0
BC_B7	PIC	ITS2	PICITS08	Allium cepa	0
B7	PIC	ITS2	PICITS09	Allium cepa	0
B7	PIC	ITS2	PICITS10	Allium cepa	44
B7	PIC	ITS2	PICITS11	Allium cepa	0
B7	PIC	ITS2	PICITS12	Allium cepa	0
BC_B9	PIC	ITS2	PICITS13	Allium cepa	0
BC_B9	PIC	ITS2	PICITS14	Allium cepa	16
B9	PIC	ITS2	PICITS15	Allium cepa	0
B9	PIC	ITS2	PICITS16	Allium cepa	0
B9	PIC	ITS2	PICITS17	Allium cepa	0
B9	PIC	ITS2	PICITS18	Allium cepa	0
FN	PIC	ITS2	PICITS19	Allium cepa	0
FN	PIC	ITS2	PICITS20	Allium cepa	0
BC_B3	EcoDNA	trnLP6Loop	AVOCA23_trnl_01	Allium cepa	0
BC_B3	EcoDNA	trnLP6Loop	AVOCA23_trnl_02	Allium cepa	0
B3	EcoDNA	trnLP6Loop	AVOCA23_trnl_03	Allium cepa	0
B3	EcoDNA	trnLP6Loop	AVOCA23_trnl_04	Allium cepa	0
B3	EcoDNA	trnLP6Loop	AVOCA23_trnl_05	Allium cepa	0
B3	EcoDNA	trnLP6Loop	AVOCA23_trnl_06	Allium cepa	0
BC_B7	EcoDNA	trnLP6Loop	AVOCA23_trnl_07	Allium cepa	0
BC_B7	EcoDNA	trnLP6Loop	AVOCA23_trnl_08	Allium cepa	0
B7	EcoDNA	trnLP6Loop	AVOCA23_trnl_09	Allium cepa	0
B7	EcoDNA	trnLP6Loop	AVOCA23_trnl_10	Allium cepa	0
B7	EcoDNA	trnLP6Loop	AVOCA23_trnl_11	Allium cepa	0
B7	EcoDNA	trnLP6Loop	AVOCA23_trnl_12	Allium cepa	0
BC_B9	EcoDNA	trnLP6Loop	AVOCA23_trnl_13	Allium cepa	0
BC_B9	EcoDNA	trnLP6Loop	AVOCA23_trnl_14	Allium cepa	0
B9	EcoDNA	trnLP6Loop	AVOCA23_trnl_15	Allium cepa	0
B9	EcoDNA	trnLP6Loop	AVOCA23_trnl_16	Allium cepa	0
B9	EcoDNA	trnLP6Loop	AVOCA23_trnl_17	Allium cepa	0
B9	EcoDNA	trnLP6Loop	AVOCA23_trnl_18	Allium cepa	0
BC_B3	PIC	trnLP6Loop	PICTRNL01	Allium cepa	0
BC_B3	PIC	trnLP6Loop	PICTRNL02	Allium cepa	0
B3	PIC	trnLP6Loop	PICTRNL03	Allium cepa	0
B3	PIC	trnLP6Loop	PICTRNL04	Allium cepa	0
B3	PIC	trnLP6Loop	PICTRNL05	Allium cepa	0
B3	PIC	trnLP6Loop	PICTRNL06	Allium cepa	0
BC_B7	PIC	trnLP6Loop	PICTRNL07	Allium cepa	0
BC_B7	PIC	trnLP6Loop	PICTRNL08	Allium cepa	0
B7	PIC	trnLP6Loop	PICTRNL09	Allium cepa	0
B7	PIC	trnLP6Loop	PICTRNL10	Allium cepa	133
B7	PIC	trnLP6Loop	PICTRNL11	Allium cepa	0
B7	PIC	trnLP6Loop	PICTRNL12	Allium cepa	0
BC_B9	PIC	trnLP6Loop	PICTRNL13	Allium cepa	0
BC_B9	PIC	trnLP6Loop	PICTRNL14	Allium cepa	0
B9	PIC	trnLP6Loop	PICTRNL15	Allium cepa	0
B9	PIC	trnLP6Loop	PICTRNL16	Allium cepa	0
B9	PIC	trnLP6Loop	PICTRNL17	Allium cepa	0
B9	PIC	trnLP6Loop	PICTRNL18	Allium cepa	0
FN	PIC	trnLP6Loop	PICTRNL19	Allium cepa	0
FC	PIC	trnLP6Loop	PICTRNL20	Allium cepa	0
BC_B3	EcoDNA	ITS2	AVOCA23_ITS2_01	Alternaria alternata	328
BC_B3	EcoDNA	ITS2	AVOCA23_ITS2_02	Alternaria alternata	1914
B3	EcoDNA	ITS2	AVOCA23_ITS2_03	Alternaria alternata	910
B3	EcoDNA	ITS2	AVOCA23_ITS2_04	Alternaria alternata	446
B3	EcoDNA	ITS2	AVOCA23_ITS2_05	Alternaria alternata	1731
B3	EcoDNA	ITS2	AVOCA23_ITS2_06	Alternaria alternata	488
BC_B7	EcoDNA	ITS2	AVOCA23_ITS2_07	Alternaria alternata	286
BC_B7	EcoDNA	ITS2	AVOCA23_ITS2_08	Alternaria alternata	222
B7	EcoDNA	ITS2	AVOCA23_ITS2_09	Alternaria alternata	13413
B7	EcoDNA	ITS2	AVOCA23_ITS2_10	Alternaria alternata	0
B7	EcoDNA	ITS2	AVOCA23_ITS2_11	Alternaria alternata	0
B7	EcoDNA	ITS2	AVOCA23_ITS2_12	Alternaria alternata	0
BC_B9	EcoDNA	ITS2	AVOCA23_ITS2_13	Alternaria alternata	156
BC_B9	EcoDNA	ITS2	AVOCA23_ITS2_14	Alternaria alternata	2384
B9	EcoDNA	ITS2	AVOCA23_ITS2_15	Alternaria alternata	0
B9	EcoDNA	ITS2	AVOCA23_ITS2_16	Alternaria alternata	0
B9	EcoDNA	ITS2	AVOCA23_ITS2_17	Alternaria alternata	0
B9	EcoDNA	ITS2	AVOCA23_ITS2_18	Alternaria alternata	0
BC_B3	PIC	ITS2	PICITS01	Alternaria alternata	101
BC_B3	PIC	ITS2	PICITS02	Alternaria alternata	588
B3	PIC	ITS2	PICITS03	Alternaria alternata	146
B3	PIC	ITS2	PICITS04	Alternaria alternata	0
B3	PIC	ITS2	PICITS05	Alternaria alternata	61
B3	PIC	ITS2	PICITS06	Alternaria alternata	46
BC_B7	PIC	ITS2	PICITS07	Alternaria alternata	44
BC_B7	PIC	ITS2	PICITS08	Alternaria alternata	18
B7	PIC	ITS2	PICITS09	Alternaria alternata	2076
B7	PIC	ITS2	PICITS10	Alternaria alternata	0
B7	PIC	ITS2	PICITS11	Alternaria alternata	0
B7	PIC	ITS2	PICITS12	Alternaria alternata	0
BC_B9	PIC	ITS2	PICITS13	Alternaria alternata	25
BC_B9	PIC	ITS2	PICITS14	Alternaria alternata	358
B9	PIC	ITS2	PICITS15	Alternaria alternata	0
B9	PIC	ITS2	PICITS16	Alternaria alternata	0
B9	PIC	ITS2	PICITS17	Alternaria alternata	0
B9	PIC	ITS2	PICITS18	Alternaria alternata	0
FN	PIC	ITS2	PICITS19	Alternaria alternata	0
FN	PIC	ITS2	PICITS20	Alternaria alternata	0
BC_B3	EcoDNA	trnLP6Loop	AVOCA23_trnl_01	Apium graveolens	0
BC_B3	EcoDNA	trnLP6Loop	AVOCA23_trnl_02	Apium graveolens	0
B3	EcoDNA	trnLP6Loop	AVOCA23_trnl_03	Apium graveolens	0
B3	EcoDNA	trnLP6Loop	AVOCA23_trnl_04	Apium graveolens	0
B3	EcoDNA	trnLP6Loop	AVOCA23_trnl_05	Apium graveolens	0
B3	EcoDNA	trnLP6Loop	AVOCA23_trnl_06	Apium graveolens	0
BC_B7	EcoDNA	trnLP6Loop	AVOCA23_trnl_07	Apium graveolens	0
BC_B7	EcoDNA	trnLP6Loop	AVOCA23_trnl_08	Apium graveolens	0
B7	EcoDNA	trnLP6Loop	AVOCA23_trnl_09	Apium graveolens	0
B7	EcoDNA	trnLP6Loop	AVOCA23_trnl_10	Apium graveolens	0
B7	EcoDNA	trnLP6Loop	AVOCA23_trnl_11	Apium graveolens	611
B7	EcoDNA	trnLP6Loop	AVOCA23_trnl_12	Apium graveolens	0
BC_B9	EcoDNA	trnLP6Loop	AVOCA23_trnl_13	Apium graveolens	0
BC_B9	EcoDNA	trnLP6Loop	AVOCA23_trnl_14	Apium graveolens	0
B9	EcoDNA	trnLP6Loop	AVOCA23_trnl_15	Apium graveolens	0
B9	EcoDNA	trnLP6Loop	AVOCA23_trnl_16	Apium graveolens	391
B9	EcoDNA	trnLP6Loop	AVOCA23_trnl_17	Apium graveolens	0
B9	EcoDNA	trnLP6Loop	AVOCA23_trnl_18	Apium graveolens	5459
BC_B3	PIC	trnLP6Loop	PICTRNL01	Apium graveolens	0
BC_B3	PIC	trnLP6Loop	PICTRNL02	Apium graveolens	0
B3	PIC	trnLP6Loop	PICTRNL03	Apium graveolens	0
B3	PIC	trnLP6Loop	PICTRNL04	Apium graveolens	0
B3	PIC	trnLP6Loop	PICTRNL05	Apium graveolens	0
B3	PIC	trnLP6Loop	PICTRNL06	Apium graveolens	0
BC_B7	PIC	trnLP6Loop	PICTRNL07	Apium graveolens	0
BC_B7	PIC	trnLP6Loop	PICTRNL08	Apium graveolens	0
B7	PIC	trnLP6Loop	PICTRNL09	Apium graveolens	0
B7	PIC	trnLP6Loop	PICTRNL10	Apium graveolens	582
B7	PIC	trnLP6Loop	PICTRNL11	Apium graveolens	0
B7	PIC	trnLP6Loop	PICTRNL12	Apium graveolens	0
BC_B9	PIC	trnLP6Loop	PICTRNL13	Apium graveolens	0
BC_B9	PIC	trnLP6Loop	PICTRNL14	Apium graveolens	0
B9	PIC	trnLP6Loop	PICTRNL15	Apium graveolens	0
B9	PIC	trnLP6Loop	PICTRNL16	Apium graveolens	0
B9	PIC	trnLP6Loop	PICTRNL17	Apium graveolens	0
B9	PIC	trnLP6Loop	PICTRNL18	Apium graveolens	6702
FN	PIC	trnLP6Loop	PICTRNL19	Apium graveolens	0
FC	PIC	trnLP6Loop	PICTRNL20	Apium graveolens	0
BC_B3	EcoDNA	ITS2	AVOCA23_ITS2_01	Bidens pilosa	0
BC_B3	EcoDNA	ITS2	AVOCA23_ITS2_02	Bidens pilosa	0
B3	EcoDNA	ITS2	AVOCA23_ITS2_03	Bidens pilosa	0
B3	EcoDNA	ITS2	AVOCA23_ITS2_04	Bidens pilosa	0
B3	EcoDNA	ITS2	AVOCA23_ITS2_05	Bidens pilosa	0
B3	EcoDNA	ITS2	AVOCA23_ITS2_06	Bidens pilosa	0
BC_B7	EcoDNA	ITS2	AVOCA23_ITS2_07	Bidens pilosa	0
BC_B7	EcoDNA	ITS2	AVOCA23_ITS2_08	Bidens pilosa	0
B7	EcoDNA	ITS2	AVOCA23_ITS2_09	Bidens pilosa	0
B7	EcoDNA	ITS2	AVOCA23_ITS2_10	Bidens pilosa	0
B7	EcoDNA	ITS2	AVOCA23_ITS2_11	Bidens pilosa	0
B7	EcoDNA	ITS2	AVOCA23_ITS2_12	Bidens pilosa	0
BC_B9	EcoDNA	ITS2	AVOCA23_ITS2_13	Bidens pilosa	0
BC_B9	EcoDNA	ITS2	AVOCA23_ITS2_14	Bidens pilosa	646
B9	EcoDNA	ITS2	AVOCA23_ITS2_15	Bidens pilosa	0
B9	EcoDNA	ITS2	AVOCA23_ITS2_16	Bidens pilosa	0
B9	EcoDNA	ITS2	AVOCA23_ITS2_17	Bidens pilosa	0
B9	EcoDNA	ITS2	AVOCA23_ITS2_18	Bidens pilosa	0
BC_B3	PIC	ITS2	PICITS01	Bidens pilosa	0
BC_B3	PIC	ITS2	PICITS02	Bidens pilosa	0
B3	PIC	ITS2	PICITS03	Bidens pilosa	0
B3	PIC	ITS2	PICITS04	Bidens pilosa	0
B3	PIC	ITS2	PICITS05	Bidens pilosa	0
B3	PIC	ITS2	PICITS06	Bidens pilosa	0
BC_B7	PIC	ITS2	PICITS07	Bidens pilosa	0
BC_B7	PIC	ITS2	PICITS08	Bidens pilosa	0
B7	PIC	ITS2	PICITS09	Bidens pilosa	0
B7	PIC	ITS2	PICITS10	Bidens pilosa	0
B7	PIC	ITS2	PICITS11	Bidens pilosa	0
B7	PIC	ITS2	PICITS12	Bidens pilosa	0
BC_B9	PIC	ITS2	PICITS13	Bidens pilosa	0
BC_B9	PIC	ITS2	PICITS14	Bidens pilosa	1246
B9	PIC	ITS2	PICITS15	Bidens pilosa	0
B9	PIC	ITS2	PICITS16	Bidens pilosa	0
B9	PIC	ITS2	PICITS17	Bidens pilosa	0
B9	PIC	ITS2	PICITS18	Bidens pilosa	0
FN	PIC	ITS2	PICITS19	Bidens pilosa	0
FN	PIC	ITS2	PICITS20	Bidens pilosa	0
BC_B3	EcoDNA	trnLP6Loop	AVOCA23_trnl_01	Blepharocalyx salicifolius	0
BC_B3	EcoDNA	trnLP6Loop	AVOCA23_trnl_02	Blepharocalyx salicifolius	0
B3	EcoDNA	trnLP6Loop	AVOCA23_trnl_03	Blepharocalyx salicifolius	0
B3	EcoDNA	trnLP6Loop	AVOCA23_trnl_04	Blepharocalyx salicifolius	0
B3	EcoDNA	trnLP6Loop	AVOCA23_trnl_05	Blepharocalyx salicifolius	0
B3	EcoDNA	trnLP6Loop	AVOCA23_trnl_06	Blepharocalyx salicifolius	0
BC_B7	EcoDNA	trnLP6Loop	AVOCA23_trnl_07	Blepharocalyx salicifolius	0
BC_B7	EcoDNA	trnLP6Loop	AVOCA23_trnl_08	Blepharocalyx salicifolius	0
B7	EcoDNA	trnLP6Loop	AVOCA23_trnl_09	Blepharocalyx salicifolius	0
B7	EcoDNA	trnLP6Loop	AVOCA23_trnl_10	Blepharocalyx salicifolius	0
B7	EcoDNA	trnLP6Loop	AVOCA23_trnl_11	Blepharocalyx salicifolius	0
B7	EcoDNA	trnLP6Loop	AVOCA23_trnl_12	Blepharocalyx salicifolius	0
BC_B9	EcoDNA	trnLP6Loop	AVOCA23_trnl_13	Blepharocalyx salicifolius	0
BC_B9	EcoDNA	trnLP6Loop	AVOCA23_trnl_14	Blepharocalyx salicifolius	0
B9	EcoDNA	trnLP6Loop	AVOCA23_trnl_15	Blepharocalyx salicifolius	0
B9	EcoDNA	trnLP6Loop	AVOCA23_trnl_16	Blepharocalyx salicifolius	0
B9	EcoDNA	trnLP6Loop	AVOCA23_trnl_17	Blepharocalyx salicifolius	0
B9	EcoDNA	trnLP6Loop	AVOCA23_trnl_18	Blepharocalyx salicifolius	0
BC_B3	PIC	trnLP6Loop	PICTRNL01	Blepharocalyx salicifolius	0
BC_B3	PIC	trnLP6Loop	PICTRNL02	Blepharocalyx salicifolius	0
B3	PIC	trnLP6Loop	PICTRNL03	Blepharocalyx salicifolius	0
B3	PIC	trnLP6Loop	PICTRNL04	Blepharocalyx salicifolius	0
B3	PIC	trnLP6Loop	PICTRNL05	Blepharocalyx salicifolius	0
B3	PIC	trnLP6Loop	PICTRNL06	Blepharocalyx salicifolius	0
BC_B7	PIC	trnLP6Loop	PICTRNL07	Blepharocalyx salicifolius	0
BC_B7	PIC	trnLP6Loop	PICTRNL08	Blepharocalyx salicifolius	0
B7	PIC	trnLP6Loop	PICTRNL09	Blepharocalyx salicifolius	0
B7	PIC	trnLP6Loop	PICTRNL10	Blepharocalyx salicifolius	0
B7	PIC	trnLP6Loop	PICTRNL11	Blepharocalyx salicifolius	0
B7	PIC	trnLP6Loop	PICTRNL12	Blepharocalyx salicifolius	0
BC_B9	PIC	trnLP6Loop	PICTRNL13	Blepharocalyx salicifolius	0
BC_B9	PIC	trnLP6Loop	PICTRNL14	Blepharocalyx salicifolius	166
B9	PIC	trnLP6Loop	PICTRNL15	Blepharocalyx salicifolius	0
B9	PIC	trnLP6Loop	PICTRNL16	Blepharocalyx salicifolius	0
B9	PIC	trnLP6Loop	PICTRNL17	Blepharocalyx salicifolius	0
B9	PIC	trnLP6Loop	PICTRNL18	Blepharocalyx salicifolius	0
FN	PIC	trnLP6Loop	PICTRNL19	Blepharocalyx salicifolius	0
FN	PIC	trnLP6Loop	PICTRNL19	Blepharocalyx salicifolius	0
FC	PIC	trnLP6Loop	PICTRNL20	Blepharocalyx salicifolius	0
BC_B3	EcoDNA	ITS2	AVOCA23_ITS2_01	Brassica napus	0
BC_B3	EcoDNA	ITS2	AVOCA23_ITS2_02	Brassica napus	0
B3	EcoDNA	ITS2	AVOCA23_ITS2_03	Brassica napus	0
B3	EcoDNA	ITS2	AVOCA23_ITS2_04	Brassica napus	0
B3	EcoDNA	ITS2	AVOCA23_ITS2_05	Brassica napus	0
B3	EcoDNA	ITS2	AVOCA23_ITS2_06	Brassica napus	0
BC_B7	EcoDNA	ITS2	AVOCA23_ITS2_07	Brassica napus	0
BC_B7	EcoDNA	ITS2	AVOCA23_ITS2_08	Brassica napus	0
B7	EcoDNA	ITS2	AVOCA23_ITS2_09	Brassica napus	0
B7	EcoDNA	ITS2	AVOCA23_ITS2_10	Brassica napus	0
B7	EcoDNA	ITS2	AVOCA23_ITS2_11	Brassica napus	352
B7	EcoDNA	ITS2	AVOCA23_ITS2_12	Brassica napus	0
BC_B9	EcoDNA	ITS2	AVOCA23_ITS2_13	Brassica napus	0
BC_B9	EcoDNA	ITS2	AVOCA23_ITS2_14	Brassica napus	0
B9	EcoDNA	ITS2	AVOCA23_ITS2_15	Brassica napus	4350
B9	EcoDNA	ITS2	AVOCA23_ITS2_16	Brassica napus	202
B9	EcoDNA	ITS2	AVOCA23_ITS2_17	Brassica napus	0
B9	EcoDNA	ITS2	AVOCA23_ITS2_18	Brassica napus	16103
BC_B3	PIC	ITS2	PICITS01	Brassica napus	0
BC_B3	PIC	ITS2	PICITS02	Brassica napus	0
B3	PIC	ITS2	PICITS03	Brassica napus	0
B3	PIC	ITS2	PICITS04	Brassica napus	0
B3	PIC	ITS2	PICITS05	Brassica napus	0
B3	PIC	ITS2	PICITS06	Brassica napus	0
BC_B7	PIC	ITS2	PICITS07	Brassica napus	0
BC_B7	PIC	ITS2	PICITS08	Brassica napus	0
B7	PIC	ITS2	PICITS09	Brassica napus	0
B7	PIC	ITS2	PICITS10	Brassica napus	0
B7	PIC	ITS2	PICITS11	Brassica napus	0
B7	PIC	ITS2	PICITS12	Brassica napus	0
BC_B9	PIC	ITS2	PICITS13	Brassica napus	0
BC_B9	PIC	ITS2	PICITS14	Brassica napus	0
B9	PIC	ITS2	PICITS15	Brassica napus	0
B9	PIC	ITS2	PICITS16	Brassica napus	0
B9	PIC	ITS2	PICITS17	Brassica napus	0
B9	PIC	ITS2	PICITS18	Brassica napus	0
FN	PIC	ITS2	PICITS19	Brassica napus	0
FN	PIC	ITS2	PICITS20	Brassica napus	0
BC_B3	EcoDNA	trnLP6Loop	AVOCA23_trnl_01	Brassica oleracea	0
BC_B3	EcoDNA	trnLP6Loop	AVOCA23_trnl_02	Brassica oleracea	0
B3	EcoDNA	trnLP6Loop	AVOCA23_trnl_03	Brassica oleracea	0
B3	EcoDNA	trnLP6Loop	AVOCA23_trnl_04	Brassica oleracea	0
B3	EcoDNA	trnLP6Loop	AVOCA23_trnl_05	Brassica oleracea	0
B3	EcoDNA	trnLP6Loop	AVOCA23_trnl_06	Brassica oleracea	0
BC_B7	EcoDNA	trnLP6Loop	AVOCA23_trnl_07	Brassica oleracea	0
BC_B7	EcoDNA	trnLP6Loop	AVOCA23_trnl_08	Brassica oleracea	0
B7	EcoDNA	trnLP6Loop	AVOCA23_trnl_09	Brassica oleracea	0
B7	EcoDNA	trnLP6Loop	AVOCA23_trnl_10	Brassica oleracea	0
B7	EcoDNA	trnLP6Loop	AVOCA23_trnl_11	Brassica oleracea	1052
B7	EcoDNA	trnLP6Loop	AVOCA23_trnl_12	Brassica oleracea	0
BC_B9	EcoDNA	trnLP6Loop	AVOCA23_trnl_13	Brassica oleracea	0
BC_B9	EcoDNA	trnLP6Loop	AVOCA23_trnl_14	Brassica oleracea	0
B9	EcoDNA	trnLP6Loop	AVOCA23_trnl_15	Brassica oleracea	0
B9	EcoDNA	trnLP6Loop	AVOCA23_trnl_16	Brassica oleracea	0
B9	EcoDNA	trnLP6Loop	AVOCA23_trnl_17	Brassica oleracea	0
B9	EcoDNA	trnLP6Loop	AVOCA23_trnl_18	Brassica oleracea	0
BC_B3	PIC	trnLP6Loop	PICTRNL01	Brassica oleracea	0
BC_B3	PIC	trnLP6Loop	PICTRNL02	Brassica oleracea	0
B3	PIC	trnLP6Loop	PICTRNL03	Brassica oleracea	0
B3	PIC	trnLP6Loop	PICTRNL04	Brassica oleracea	0
B3	PIC	trnLP6Loop	PICTRNL05	Brassica oleracea	0
B3	PIC	trnLP6Loop	PICTRNL06	Brassica oleracea	0
BC_B7	PIC	trnLP6Loop	PICTRNL07	Brassica oleracea	0
BC_B7	PIC	trnLP6Loop	PICTRNL08	Brassica oleracea	0
B7	PIC	trnLP6Loop	PICTRNL09	Brassica oleracea	0
B7	PIC	trnLP6Loop	PICTRNL10	Brassica oleracea	268
B7	PIC	trnLP6Loop	PICTRNL11	Brassica oleracea	0
B7	PIC	trnLP6Loop	PICTRNL12	Brassica oleracea	0
BC_B9	PIC	trnLP6Loop	PICTRNL13	Brassica oleracea	0
BC_B9	PIC	trnLP6Loop	PICTRNL14	Brassica oleracea	0
B9	PIC	trnLP6Loop	PICTRNL15	Brassica oleracea	0
B9	PIC	trnLP6Loop	PICTRNL16	Brassica oleracea	0
B9	PIC	trnLP6Loop	PICTRNL17	Brassica oleracea	0
B9	PIC	trnLP6Loop	PICTRNL18	Brassica oleracea	0
FN	PIC	trnLP6Loop	PICTRNL19	Brassica oleracea	0
FC	PIC	trnLP6Loop	PICTRNL20	Brassica oleracea	0
BC_B3	EcoDNA	ITS2	AVOCA23_ITS2_01	Brassica rapa	0
BC_B3	EcoDNA	ITS2	AVOCA23_ITS2_02	Brassica rapa	0
B3	EcoDNA	ITS2	AVOCA23_ITS2_03	Brassica rapa	0
B3	EcoDNA	ITS2	AVOCA23_ITS2_04	Brassica rapa	0
B3	EcoDNA	ITS2	AVOCA23_ITS2_05	Brassica rapa	0
B3	EcoDNA	ITS2	AVOCA23_ITS2_06	Brassica rapa	0
BC_B7	EcoDNA	ITS2	AVOCA23_ITS2_07	Brassica rapa	0
BC_B7	EcoDNA	ITS2	AVOCA23_ITS2_08	Brassica rapa	12
B7	EcoDNA	ITS2	AVOCA23_ITS2_09	Brassica rapa	0
B7	EcoDNA	ITS2	AVOCA23_ITS2_10	Brassica rapa	47
B7	EcoDNA	ITS2	AVOCA23_ITS2_11	Brassica rapa	75
B7	EcoDNA	ITS2	AVOCA23_ITS2_12	Brassica rapa	0
BC_B9	EcoDNA	ITS2	AVOCA23_ITS2_13	Brassica rapa	0
BC_B9	EcoDNA	ITS2	AVOCA23_ITS2_14	Brassica rapa	90
B9	EcoDNA	ITS2	AVOCA23_ITS2_15	Brassica rapa	26378
B9	EcoDNA	ITS2	AVOCA23_ITS2_16	Brassica rapa	0
B9	EcoDNA	ITS2	AVOCA23_ITS2_17	Brassica rapa	0
B9	EcoDNA	ITS2	AVOCA23_ITS2_18	Brassica rapa	47812
BC_B3	PIC	ITS2	PICITS01	Brassica rapa	0
BC_B3	PIC	ITS2	PICITS02	Brassica rapa	0
B3	PIC	ITS2	PICITS03	Brassica rapa	0
B3	PIC	ITS2	PICITS04	Brassica rapa	0
B3	PIC	ITS2	PICITS05	Brassica rapa	0
B3	PIC	ITS2	PICITS06	Brassica rapa	0
BC_B7	PIC	ITS2	PICITS07	Brassica rapa	0
BC_B7	PIC	ITS2	PICITS08	Brassica rapa	0
B7	PIC	ITS2	PICITS09	Brassica rapa	0
B7	PIC	ITS2	PICITS10	Brassica rapa	0
B7	PIC	ITS2	PICITS11	Brassica rapa	651
B7	PIC	ITS2	PICITS12	Brassica rapa	46
BC_B9	PIC	ITS2	PICITS13	Brassica rapa	0
BC_B9	PIC	ITS2	PICITS14	Brassica rapa	108
B9	PIC	ITS2	PICITS15	Brassica rapa	0
B9	PIC	ITS2	PICITS16	Brassica rapa	0
B9	PIC	ITS2	PICITS17	Brassica rapa	0
B9	PIC	ITS2	PICITS18	Brassica rapa	0
FN	PIC	ITS2	PICITS19	Brassica rapa	0
FN	PIC	ITS2	PICITS20	Brassica rapa	0
BC_B3	EcoDNA	trnLP6Loop	AVOCA23_trnl_01	Brassica rapa	0
BC_B3	EcoDNA	trnLP6Loop	AVOCA23_trnl_02	Brassica rapa	0
B3	EcoDNA	trnLP6Loop	AVOCA23_trnl_03	Brassica rapa	0
B3	EcoDNA	trnLP6Loop	AVOCA23_trnl_04	Brassica rapa	0
B3	EcoDNA	trnLP6Loop	AVOCA23_trnl_05	Brassica rapa	0
B3	EcoDNA	trnLP6Loop	AVOCA23_trnl_06	Brassica rapa	0
BC_B7	EcoDNA	trnLP6Loop	AVOCA23_trnl_07	Brassica rapa	0
BC_B7	EcoDNA	trnLP6Loop	AVOCA23_trnl_08	Brassica rapa	0
B7	EcoDNA	trnLP6Loop	AVOCA23_trnl_09	Brassica rapa	0
B7	EcoDNA	trnLP6Loop	AVOCA23_trnl_10	Brassica rapa	0
B7	EcoDNA	trnLP6Loop	AVOCA23_trnl_11	Brassica rapa	0
B7	EcoDNA	trnLP6Loop	AVOCA23_trnl_12	Brassica rapa	0
BC_B9	EcoDNA	trnLP6Loop	AVOCA23_trnl_13	Brassica rapa	0
BC_B9	EcoDNA	trnLP6Loop	AVOCA23_trnl_14	Brassica rapa	0
B9	EcoDNA	trnLP6Loop	AVOCA23_trnl_15	Brassica rapa	0
B9	EcoDNA	trnLP6Loop	AVOCA23_trnl_16	Brassica rapa	0
B9	EcoDNA	trnLP6Loop	AVOCA23_trnl_17	Brassica rapa	0
B9	EcoDNA	trnLP6Loop	AVOCA23_trnl_18	Brassica rapa	0
BC_B3	PIC	trnLP6Loop	PICTRNL01	Brassica rapa	0
BC_B3	PIC	trnLP6Loop	PICTRNL02	Brassica rapa	0
B3	PIC	trnLP6Loop	PICTRNL03	Brassica rapa	0
B3	PIC	trnLP6Loop	PICTRNL04	Brassica rapa	0
B3	PIC	trnLP6Loop	PICTRNL05	Brassica rapa	0
B3	PIC	trnLP6Loop	PICTRNL06	Brassica rapa	0
BC_B7	PIC	trnLP6Loop	PICTRNL07	Brassica rapa	0
BC_B7	PIC	trnLP6Loop	PICTRNL08	Brassica rapa	0
B7	PIC	trnLP6Loop	PICTRNL09	Brassica rapa	170
B7	PIC	trnLP6Loop	PICTRNL10	Brassica rapa	0
B7	PIC	trnLP6Loop	PICTRNL11	Brassica rapa	0
B7	PIC	trnLP6Loop	PICTRNL12	Brassica rapa	392
BC_B9	PIC	trnLP6Loop	PICTRNL13	Brassica rapa	0
BC_B9	PIC	trnLP6Loop	PICTRNL14	Brassica rapa	0
B9	PIC	trnLP6Loop	PICTRNL15	Brassica rapa	0
B9	PIC	trnLP6Loop	PICTRNL16	Brassica rapa	0
B9	PIC	trnLP6Loop	PICTRNL17	Brassica rapa	0
B9	PIC	trnLP6Loop	PICTRNL18	Brassica rapa	0
FN	PIC	trnLP6Loop	PICTRNL19	Brassica rapa	0
FC	PIC	trnLP6Loop	PICTRNL20	Brassica rapa	0
BC_B3	EcoDNA	ITS2	AVOCA23_ITS2_01	Brassica sp.	0
BC_B3	EcoDNA	ITS2	AVOCA23_ITS2_02	Brassica sp.	0
B3	EcoDNA	ITS2	AVOCA23_ITS2_03	Brassica sp.	0
B3	EcoDNA	ITS2	AVOCA23_ITS2_04	Brassica sp.	0
B3	EcoDNA	ITS2	AVOCA23_ITS2_05	Brassica sp.	0
B3	EcoDNA	ITS2	AVOCA23_ITS2_06	Brassica sp.	0
BC_B7	EcoDNA	ITS2	AVOCA23_ITS2_07	Brassica sp.	0
BC_B7	EcoDNA	ITS2	AVOCA23_ITS2_08	Brassica sp.	0
B7	EcoDNA	ITS2	AVOCA23_ITS2_09	Brassica sp.	0
B7	EcoDNA	ITS2	AVOCA23_ITS2_10	Brassica sp.	0
B7	EcoDNA	ITS2	AVOCA23_ITS2_11	Brassica sp.	52
B7	EcoDNA	ITS2	AVOCA23_ITS2_12	Brassica sp.	0
BC_B9	EcoDNA	ITS2	AVOCA23_ITS2_13	Brassica sp.	0
BC_B9	EcoDNA	ITS2	AVOCA23_ITS2_14	Brassica sp.	0
B9	EcoDNA	ITS2	AVOCA23_ITS2_15	Brassica sp.	51
B9	EcoDNA	ITS2	AVOCA23_ITS2_16	Brassica sp.	0
B9	EcoDNA	ITS2	AVOCA23_ITS2_17	Brassica sp.	0
B9	EcoDNA	ITS2	AVOCA23_ITS2_18	Brassica sp.	1636
BC_B3	PIC	ITS2	PICITS01	Brassica sp.	0
BC_B3	PIC	ITS2	PICITS02	Brassica sp.	0
B3	PIC	ITS2	PICITS03	Brassica sp.	0
B3	PIC	ITS2	PICITS04	Brassica sp.	0
B3	PIC	ITS2	PICITS05	Brassica sp.	0
B3	PIC	ITS2	PICITS06	Brassica sp.	0
BC_B7	PIC	ITS2	PICITS07	Brassica sp.	0
BC_B7	PIC	ITS2	PICITS08	Brassica sp.	0
B7	PIC	ITS2	PICITS09	Brassica sp.	0
B7	PIC	ITS2	PICITS10	Brassica sp.	0
B7	PIC	ITS2	PICITS11	Brassica sp.	54
B7	PIC	ITS2	PICITS12	Brassica sp.	0
BC_B9	PIC	ITS2	PICITS13	Brassica sp.	0
BC_B9	PIC	ITS2	PICITS14	Brassica sp.	0
B9	PIC	ITS2	PICITS15	Brassica sp.	0
B9	PIC	ITS2	PICITS16	Brassica sp.	0
B9	PIC	ITS2	PICITS17	Brassica sp.	0
B9	PIC	ITS2	PICITS18	Brassica sp.	0
FN	PIC	ITS2	PICITS19	Brassica sp.	0
FN	PIC	ITS2	PICITS20	Brassica sp.	0
BC_B3	EcoDNA	ITS2	AVOCA23_ITS2_01	Candida tetrigidarum	0
BC_B3	EcoDNA	ITS2	AVOCA23_ITS2_02	Candida tetrigidarum	0
B3	EcoDNA	ITS2	AVOCA23_ITS2_03	Candida tetrigidarum	0
B3	EcoDNA	ITS2	AVOCA23_ITS2_04	Candida tetrigidarum	0
B3	EcoDNA	ITS2	AVOCA23_ITS2_05	Candida tetrigidarum	0
B3	EcoDNA	ITS2	AVOCA23_ITS2_06	Candida tetrigidarum	0
BC_B7	EcoDNA	ITS2	AVOCA23_ITS2_07	Candida tetrigidarum	0
BC_B7	EcoDNA	ITS2	AVOCA23_ITS2_08	Candida tetrigidarum	0
B7	EcoDNA	ITS2	AVOCA23_ITS2_09	Candida tetrigidarum	0
B7	EcoDNA	ITS2	AVOCA23_ITS2_10	Candida tetrigidarum	2657
B7	EcoDNA	ITS2	AVOCA23_ITS2_11	Candida tetrigidarum	0
B7	EcoDNA	ITS2	AVOCA23_ITS2_12	Candida tetrigidarum	2328
BC_B9	EcoDNA	ITS2	AVOCA23_ITS2_13	Candida tetrigidarum	0
BC_B9	EcoDNA	ITS2	AVOCA23_ITS2_14	Candida tetrigidarum	0
B9	EcoDNA	ITS2	AVOCA23_ITS2_15	Candida tetrigidarum	0
B9	EcoDNA	ITS2	AVOCA23_ITS2_16	Candida tetrigidarum	0
B9	EcoDNA	ITS2	AVOCA23_ITS2_17	Candida tetrigidarum	0
B9	EcoDNA	ITS2	AVOCA23_ITS2_18	Candida tetrigidarum	0
BC_B3	PIC	ITS2	PICITS01	Candida tetrigidarum	0
BC_B3	PIC	ITS2	PICITS02	Candida tetrigidarum	0
B3	PIC	ITS2	PICITS03	Candida tetrigidarum	0
B3	PIC	ITS2	PICITS04	Candida tetrigidarum	0
B3	PIC	ITS2	PICITS05	Candida tetrigidarum	0
B3	PIC	ITS2	PICITS06	Candida tetrigidarum	0
BC_B7	PIC	ITS2	PICITS07	Candida tetrigidarum	0
BC_B7	PIC	ITS2	PICITS08	Candida tetrigidarum	0
B7	PIC	ITS2	PICITS09	Candida tetrigidarum	0
B7	PIC	ITS2	PICITS10	Candida tetrigidarum	181
B7	PIC	ITS2	PICITS11	Candida tetrigidarum	0
B7	PIC	ITS2	PICITS12	Candida tetrigidarum	322
BC_B9	PIC	ITS2	PICITS13	Candida tetrigidarum	0
BC_B9	PIC	ITS2	PICITS14	Candida tetrigidarum	0
B9	PIC	ITS2	PICITS15	Candida tetrigidarum	0
B9	PIC	ITS2	PICITS16	Candida tetrigidarum	0
B9	PIC	ITS2	PICITS17	Candida tetrigidarum	0
B9	PIC	ITS2	PICITS18	Candida tetrigidarum	0
FN	PIC	ITS2	PICITS19	Candida tetrigidarum	0
FN	PIC	ITS2	PICITS20	Candida tetrigidarum	0
BC_B3	EcoDNA	trnLP6Loop	AVOCA23_trnl_01	Cladrastis wilsonii	0
BC_B3	EcoDNA	trnLP6Loop	AVOCA23_trnl_02	Cladrastis wilsonii	0
B3	EcoDNA	trnLP6Loop	AVOCA23_trnl_03	Cladrastis wilsonii	0
B3	EcoDNA	trnLP6Loop	AVOCA23_trnl_04	Cladrastis wilsonii	0
B3	EcoDNA	trnLP6Loop	AVOCA23_trnl_05	Cladrastis wilsonii	0
B3	EcoDNA	trnLP6Loop	AVOCA23_trnl_06	Cladrastis wilsonii	0
BC_B7	EcoDNA	trnLP6Loop	AVOCA23_trnl_07	Cladrastis wilsonii	0
BC_B7	EcoDNA	trnLP6Loop	AVOCA23_trnl_08	Cladrastis wilsonii	0
B7	EcoDNA	trnLP6Loop	AVOCA23_trnl_09	Cladrastis wilsonii	0
B7	EcoDNA	trnLP6Loop	AVOCA23_trnl_10	Cladrastis wilsonii	0
B7	EcoDNA	trnLP6Loop	AVOCA23_trnl_11	Cladrastis wilsonii	0
B7	EcoDNA	trnLP6Loop	AVOCA23_trnl_12	Cladrastis wilsonii	0
BC_B9	EcoDNA	trnLP6Loop	AVOCA23_trnl_13	Cladrastis wilsonii	0
BC_B9	EcoDNA	trnLP6Loop	AVOCA23_trnl_14	Cladrastis wilsonii	0
B9	EcoDNA	trnLP6Loop	AVOCA23_trnl_15	Cladrastis wilsonii	0
B9	EcoDNA	trnLP6Loop	AVOCA23_trnl_16	Cladrastis wilsonii	0
B9	EcoDNA	trnLP6Loop	AVOCA23_trnl_17	Cladrastis wilsonii	0
B9	EcoDNA	trnLP6Loop	AVOCA23_trnl_18	Cladrastis wilsonii	0
BC_B3	PIC	trnLP6Loop	PICTRNL01	Cladrastis wilsonii	0
BC_B3	PIC	trnLP6Loop	PICTRNL02	Cladrastis wilsonii	336
B3	PIC	trnLP6Loop	PICTRNL03	Cladrastis wilsonii	0
B3	PIC	trnLP6Loop	PICTRNL04	Cladrastis wilsonii	0
B3	PIC	trnLP6Loop	PICTRNL05	Cladrastis wilsonii	0
B3	PIC	trnLP6Loop	PICTRNL06	Cladrastis wilsonii	0
BC_B7	PIC	trnLP6Loop	PICTRNL07	Cladrastis wilsonii	0
BC_B7	PIC	trnLP6Loop	PICTRNL08	Cladrastis wilsonii	0
B7	PIC	trnLP6Loop	PICTRNL09	Cladrastis wilsonii	0
B7	PIC	trnLP6Loop	PICTRNL10	Cladrastis wilsonii	0
B7	PIC	trnLP6Loop	PICTRNL11	Cladrastis wilsonii	0
B7	PIC	trnLP6Loop	PICTRNL12	Cladrastis wilsonii	0
BC_B9	PIC	trnLP6Loop	PICTRNL13	Cladrastis wilsonii	0
BC_B9	PIC	trnLP6Loop	PICTRNL14	Cladrastis wilsonii	0
B9	PIC	trnLP6Loop	PICTRNL15	Cladrastis wilsonii	0
B9	PIC	trnLP6Loop	PICTRNL16	Cladrastis wilsonii	0
B9	PIC	trnLP6Loop	PICTRNL17	Cladrastis wilsonii	0
B9	PIC	trnLP6Loop	PICTRNL18	Cladrastis wilsonii	0
FN	PIC	trnLP6Loop	PICTRNL19	Cladrastis wilsonii	0
FC	PIC	trnLP6Loop	PICTRNL20	Cladrastis wilsonii	0
BC_B3	EcoDNA	trnLP6Loop	AVOCA23_trnl_01	Coursetia sp.	0
BC_B3	EcoDNA	trnLP6Loop	AVOCA23_trnl_02	Coursetia sp.	0
B3	EcoDNA	trnLP6Loop	AVOCA23_trnl_03	Coursetia sp.	0
B3	EcoDNA	trnLP6Loop	AVOCA23_trnl_04	Coursetia sp.	0
B3	EcoDNA	trnLP6Loop	AVOCA23_trnl_05	Coursetia sp.	0
B3	EcoDNA	trnLP6Loop	AVOCA23_trnl_06	Coursetia sp.	0
BC_B7	EcoDNA	trnLP6Loop	AVOCA23_trnl_07	Coursetia sp.	0
BC_B7	EcoDNA	trnLP6Loop	AVOCA23_trnl_08	Coursetia sp.	0
B7	EcoDNA	trnLP6Loop	AVOCA23_trnl_09	Coursetia sp.	0
B7	EcoDNA	trnLP6Loop	AVOCA23_trnl_10	Coursetia sp.	0
B7	EcoDNA	trnLP6Loop	AVOCA23_trnl_11	Coursetia sp.	0
B7	EcoDNA	trnLP6Loop	AVOCA23_trnl_12	Coursetia sp.	0
BC_B9	EcoDNA	trnLP6Loop	AVOCA23_trnl_13	Coursetia sp.	0
BC_B9	EcoDNA	trnLP6Loop	AVOCA23_trnl_14	Coursetia sp.	0
B9	EcoDNA	trnLP6Loop	AVOCA23_trnl_15	Coursetia sp.	0
B9	EcoDNA	trnLP6Loop	AVOCA23_trnl_16	Coursetia sp.	0
B9	EcoDNA	trnLP6Loop	AVOCA23_trnl_17	Coursetia sp.	0
B9	EcoDNA	trnLP6Loop	AVOCA23_trnl_18	Coursetia sp.	0
BC_B3	PIC	trnLP6Loop	PICTRNL01	Coursetia sp.	0
BC_B3	PIC	trnLP6Loop	PICTRNL02	Coursetia sp.	119
B3	PIC	trnLP6Loop	PICTRNL03	Coursetia sp.	0
B3	PIC	trnLP6Loop	PICTRNL04	Coursetia sp.	0
B3	PIC	trnLP6Loop	PICTRNL05	Coursetia sp.	210
B3	PIC	trnLP6Loop	PICTRNL06	Coursetia sp.	204
BC_B7	PIC	trnLP6Loop	PICTRNL07	Coursetia sp.	0
BC_B7	PIC	trnLP6Loop	PICTRNL08	Coursetia sp.	0
B7	PIC	trnLP6Loop	PICTRNL09	Coursetia sp.	0
B7	PIC	trnLP6Loop	PICTRNL10	Coursetia sp.	0
B7	PIC	trnLP6Loop	PICTRNL11	Coursetia sp.	0
B7	PIC	trnLP6Loop	PICTRNL12	Coursetia sp.	0
BC_B9	PIC	trnLP6Loop	PICTRNL13	Coursetia sp.	199
BC_B9	PIC	trnLP6Loop	PICTRNL14	Coursetia sp.	0
B9	PIC	trnLP6Loop	PICTRNL15	Coursetia sp.	0
B9	PIC	trnLP6Loop	PICTRNL16	Coursetia sp.	0
B9	PIC	trnLP6Loop	PICTRNL17	Coursetia sp.	0
B9	PIC	trnLP6Loop	PICTRNL18	Coursetia sp.	0
FN	PIC	trnLP6Loop	PICTRNL19	Coursetia sp.	0
FC	PIC	trnLP6Loop	PICTRNL20	Coursetia sp.	0
BC_B3	EcoDNA	ITS2	AVOCA23_ITS2_01	Digitaria sp.	0
BC_B3	EcoDNA	ITS2	AVOCA23_ITS2_02	Digitaria sp.	0
B3	EcoDNA	ITS2	AVOCA23_ITS2_03	Digitaria sp.	0
B3	EcoDNA	ITS2	AVOCA23_ITS2_04	Digitaria sp.	0
B3	EcoDNA	ITS2	AVOCA23_ITS2_05	Digitaria sp.	0
B3	EcoDNA	ITS2	AVOCA23_ITS2_06	Digitaria sp.	0
BC_B7	EcoDNA	ITS2	AVOCA23_ITS2_07	Digitaria sp.	0
BC_B7	EcoDNA	ITS2	AVOCA23_ITS2_08	Digitaria sp.	0
B7	EcoDNA	ITS2	AVOCA23_ITS2_09	Digitaria sp.	0
B7	EcoDNA	ITS2	AVOCA23_ITS2_10	Digitaria sp.	0
B7	EcoDNA	ITS2	AVOCA23_ITS2_11	Digitaria sp.	0
B7	EcoDNA	ITS2	AVOCA23_ITS2_12	Digitaria sp.	0
BC_B9	EcoDNA	ITS2	AVOCA23_ITS2_13	Digitaria sp.	0
BC_B9	EcoDNA	ITS2	AVOCA23_ITS2_14	Digitaria sp.	0
B9	EcoDNA	ITS2	AVOCA23_ITS2_15	Digitaria sp.	0
B9	EcoDNA	ITS2	AVOCA23_ITS2_16	Digitaria sp.	0
B9	EcoDNA	ITS2	AVOCA23_ITS2_17	Digitaria sp.	0
B9	EcoDNA	ITS2	AVOCA23_ITS2_18	Digitaria sp.	0
BC_B3	PIC	ITS2	PICITS01	Digitaria sp.	0
BC_B3	PIC	ITS2	PICITS02	Digitaria sp.	0
B3	PIC	ITS2	PICITS03	Digitaria sp.	0
B3	PIC	ITS2	PICITS04	Digitaria sp.	0
B3	PIC	ITS2	PICITS05	Digitaria sp.	0
B3	PIC	ITS2	PICITS06	Digitaria sp.	0
BC_B7	PIC	ITS2	PICITS07	Digitaria sp.	0
BC_B7	PIC	ITS2	PICITS08	Digitaria sp.	0
B7	PIC	ITS2	PICITS09	Digitaria sp.	0
B7	PIC	ITS2	PICITS10	Digitaria sp.	0
B7	PIC	ITS2	PICITS11	Digitaria sp.	0
B7	PIC	ITS2	PICITS12	Digitaria sp.	0
BC_B9	PIC	ITS2	PICITS13	Digitaria sp.	0
BC_B9	PIC	ITS2	PICITS14	Digitaria sp.	0
B9	PIC	ITS2	PICITS15	Digitaria sp.	845
B9	PIC	ITS2	PICITS16	Digitaria sp.	0
B9	PIC	ITS2	PICITS17	Digitaria sp.	0
B9	PIC	ITS2	PICITS18	Digitaria sp.	0
FN	PIC	ITS2	PICITS19	Digitaria sp.	0
FN	PIC	ITS2	PICITS20	Digitaria sp.	0
BC_B3	EcoDNA	trnLP6Loop	AVOCA23_trnl_01	Dioscorea alata	0
BC_B3	EcoDNA	trnLP6Loop	AVOCA23_trnl_02	Dioscorea alata	0
B3	EcoDNA	trnLP6Loop	AVOCA23_trnl_03	Dioscorea alata	7947
B3	EcoDNA	trnLP6Loop	AVOCA23_trnl_04	Dioscorea alata	0
B3	EcoDNA	trnLP6Loop	AVOCA23_trnl_05	Dioscorea alata	0
B3	EcoDNA	trnLP6Loop	AVOCA23_trnl_06	Dioscorea alata	0
BC_B7	EcoDNA	trnLP6Loop	AVOCA23_trnl_07	Dioscorea alata	0
BC_B7	EcoDNA	trnLP6Loop	AVOCA23_trnl_08	Dioscorea alata	0
B7	EcoDNA	trnLP6Loop	AVOCA23_trnl_09	Dioscorea alata	68519
B7	EcoDNA	trnLP6Loop	AVOCA23_trnl_10	Dioscorea alata	0
B7	EcoDNA	trnLP6Loop	AVOCA23_trnl_11	Dioscorea alata	53942
B7	EcoDNA	trnLP6Loop	AVOCA23_trnl_12	Dioscorea alata	0
BC_B9	EcoDNA	trnLP6Loop	AVOCA23_trnl_13	Dioscorea alata	0
BC_B9	EcoDNA	trnLP6Loop	AVOCA23_trnl_14	Dioscorea alata	0
B9	EcoDNA	trnLP6Loop	AVOCA23_trnl_15	Dioscorea alata	93058
B9	EcoDNA	trnLP6Loop	AVOCA23_trnl_16	Dioscorea alata	0
B9	EcoDNA	trnLP6Loop	AVOCA23_trnl_17	Dioscorea alata	0
B9	EcoDNA	trnLP6Loop	AVOCA23_trnl_18	Dioscorea alata	81043
BC_B3	PIC	trnLP6Loop	PICTRNL01	Dioscorea alata	197
BC_B3	PIC	trnLP6Loop	PICTRNL02	Dioscorea alata	7
B3	PIC	trnLP6Loop	PICTRNL03	Dioscorea alata	14351
B3	PIC	trnLP6Loop	PICTRNL04	Dioscorea alata	29
B3	PIC	trnLP6Loop	PICTRNL05	Dioscorea alata	75
B3	PIC	trnLP6Loop	PICTRNL06	Dioscorea alata	40
BC_B7	PIC	trnLP6Loop	PICTRNL07	Dioscorea alata	40
BC_B7	PIC	trnLP6Loop	PICTRNL08	Dioscorea alata	539
B7	PIC	trnLP6Loop	PICTRNL09	Dioscorea alata	52978
B7	PIC	trnLP6Loop	PICTRNL10	Dioscorea alata	0
B7	PIC	trnLP6Loop	PICTRNL11	Dioscorea alata	56412
B7	PIC	trnLP6Loop	PICTRNL12	Dioscorea alata	0
BC_B9	PIC	trnLP6Loop	PICTRNL13	Dioscorea alata	0
BC_B9	PIC	trnLP6Loop	PICTRNL14	Dioscorea alata	0
B9	PIC	trnLP6Loop	PICTRNL15	Dioscorea alata	67562
B9	PIC	trnLP6Loop	PICTRNL16	Dioscorea alata	0
B9	PIC	trnLP6Loop	PICTRNL17	Dioscorea alata	0
B9	PIC	trnLP6Loop	PICTRNL18	Dioscorea alata	80460
FN	PIC	trnLP6Loop	PICTRNL19	Dioscorea alata	3
FC	PIC	trnLP6Loop	PICTRNL20	Dioscorea alata	0
BC_B3	EcoDNA	trnLP6Loop	AVOCA23_trnl_01	Durio oxleyanus	0
BC_B3	EcoDNA	trnLP6Loop	AVOCA23_trnl_02	Durio oxleyanus	0
B3	EcoDNA	trnLP6Loop	AVOCA23_trnl_03	Durio oxleyanus	0
B3	EcoDNA	trnLP6Loop	AVOCA23_trnl_04	Durio oxleyanus	0
B3	EcoDNA	trnLP6Loop	AVOCA23_trnl_05	Durio oxleyanus	0
B3	EcoDNA	trnLP6Loop	AVOCA23_trnl_06	Durio oxleyanus	0
BC_B7	EcoDNA	trnLP6Loop	AVOCA23_trnl_07	Durio oxleyanus	0
BC_B7	EcoDNA	trnLP6Loop	AVOCA23_trnl_08	Durio oxleyanus	0
B7	EcoDNA	trnLP6Loop	AVOCA23_trnl_09	Durio oxleyanus	0
B7	EcoDNA	trnLP6Loop	AVOCA23_trnl_10	Durio oxleyanus	0
B7	EcoDNA	trnLP6Loop	AVOCA23_trnl_11	Durio oxleyanus	0
B7	EcoDNA	trnLP6Loop	AVOCA23_trnl_12	Durio oxleyanus	0
BC_B9	EcoDNA	trnLP6Loop	AVOCA23_trnl_13	Durio oxleyanus	0
BC_B9	EcoDNA	trnLP6Loop	AVOCA23_trnl_14	Durio oxleyanus	0
B9	EcoDNA	trnLP6Loop	AVOCA23_trnl_15	Durio oxleyanus	0
B9	EcoDNA	trnLP6Loop	AVOCA23_trnl_16	Durio oxleyanus	0
B9	EcoDNA	trnLP6Loop	AVOCA23_trnl_17	Durio oxleyanus	0
B9	EcoDNA	trnLP6Loop	AVOCA23_trnl_18	Durio oxleyanus	0
BC_B3	PIC	trnLP6Loop	PICTRNL01	Durio oxleyanus	0
BC_B3	PIC	trnLP6Loop	PICTRNL02	Durio oxleyanus	0
B3	PIC	trnLP6Loop	PICTRNL03	Durio oxleyanus	0
B3	PIC	trnLP6Loop	PICTRNL04	Durio oxleyanus	0
B3	PIC	trnLP6Loop	PICTRNL05	Durio oxleyanus	0
B3	PIC	trnLP6Loop	PICTRNL06	Durio oxleyanus	0
BC_B7	PIC	trnLP6Loop	PICTRNL07	Durio oxleyanus	0
BC_B7	PIC	trnLP6Loop	PICTRNL08	Durio oxleyanus	0
B7	PIC	trnLP6Loop	PICTRNL09	Durio oxleyanus	0
B7	PIC	trnLP6Loop	PICTRNL10	Durio oxleyanus	0
B7	PIC	trnLP6Loop	PICTRNL11	Durio oxleyanus	0
B7	PIC	trnLP6Loop	PICTRNL12	Durio oxleyanus	0
BC_B9	PIC	trnLP6Loop	PICTRNL13	Durio oxleyanus	0
BC_B9	PIC	trnLP6Loop	PICTRNL14	Durio oxleyanus	1621
B9	PIC	trnLP6Loop	PICTRNL15	Durio oxleyanus	0
B9	PIC	trnLP6Loop	PICTRNL16	Durio oxleyanus	0
B9	PIC	trnLP6Loop	PICTRNL17	Durio oxleyanus	0
B9	PIC	trnLP6Loop	PICTRNL18	Durio oxleyanus	0
FN	PIC	trnLP6Loop	PICTRNL19	Durio oxleyanus	0
FC	PIC	trnLP6Loop	PICTRNL20	Durio oxleyanus	0
BC_B3	EcoDNA	ITS2	AVOCA23_ITS2_01	Eucommia ulmoides	182
BC_B3	EcoDNA	ITS2	AVOCA23_ITS2_02	Eucommia ulmoides	0
B3	EcoDNA	ITS2	AVOCA23_ITS2_03	Eucommia ulmoides	0
B3	EcoDNA	ITS2	AVOCA23_ITS2_04	Eucommia ulmoides	0
B3	EcoDNA	ITS2	AVOCA23_ITS2_05	Eucommia ulmoides	285
B3	EcoDNA	ITS2	AVOCA23_ITS2_06	Eucommia ulmoides	0
BC_B7	EcoDNA	ITS2	AVOCA23_ITS2_07	Eucommia ulmoides	119
BC_B7	EcoDNA	ITS2	AVOCA23_ITS2_08	Eucommia ulmoides	33
B7	EcoDNA	ITS2	AVOCA23_ITS2_09	Eucommia ulmoides	0
B7	EcoDNA	ITS2	AVOCA23_ITS2_10	Eucommia ulmoides	0
B7	EcoDNA	ITS2	AVOCA23_ITS2_11	Eucommia ulmoides	0
B7	EcoDNA	ITS2	AVOCA23_ITS2_12	Eucommia ulmoides	0
BC_B9	EcoDNA	ITS2	AVOCA23_ITS2_13	Eucommia ulmoides	1720
BC_B9	EcoDNA	ITS2	AVOCA23_ITS2_14	Eucommia ulmoides	1429
B9	EcoDNA	ITS2	AVOCA23_ITS2_15	Eucommia ulmoides	0
B9	EcoDNA	ITS2	AVOCA23_ITS2_16	Eucommia ulmoides	0
B9	EcoDNA	ITS2	AVOCA23_ITS2_17	Eucommia ulmoides	0
B9	EcoDNA	ITS2	AVOCA23_ITS2_18	Eucommia ulmoides	0
BC_B3	PIC	ITS2	PICITS01	Eucommia ulmoides	337
BC_B3	PIC	ITS2	PICITS02	Eucommia ulmoides	1780
B3	PIC	ITS2	PICITS03	Eucommia ulmoides	0
B3	PIC	ITS2	PICITS04	Eucommia ulmoides	10
B3	PIC	ITS2	PICITS05	Eucommia ulmoides	285
B3	PIC	ITS2	PICITS06	Eucommia ulmoides	0
BC_B7	PIC	ITS2	PICITS07	Eucommia ulmoides	156
BC_B7	PIC	ITS2	PICITS08	Eucommia ulmoides	56
B7	PIC	ITS2	PICITS09	Eucommia ulmoides	0
B7	PIC	ITS2	PICITS10	Eucommia ulmoides	0
B7	PIC	ITS2	PICITS11	Eucommia ulmoides	0
B7	PIC	ITS2	PICITS12	Eucommia ulmoides	0
BC_B9	PIC	ITS2	PICITS13	Eucommia ulmoides	2368
BC_B9	PIC	ITS2	PICITS14	Eucommia ulmoides	2044
B9	PIC	ITS2	PICITS15	Eucommia ulmoides	0
B9	PIC	ITS2	PICITS16	Eucommia ulmoides	0
B9	PIC	ITS2	PICITS17	Eucommia ulmoides	0
B9	PIC	ITS2	PICITS18	Eucommia ulmoides	0
FN	PIC	ITS2	PICITS19	Eucommia ulmoides	0
FN	PIC	ITS2	PICITS20	Eucommia ulmoides	0
BC_B3	EcoDNA	trnLP6Loop	AVOCA23_trnl_01	Eucommia ulmoides	0
BC_B3	EcoDNA	trnLP6Loop	AVOCA23_trnl_02	Eucommia ulmoides	418
B3	EcoDNA	trnLP6Loop	AVOCA23_trnl_03	Eucommia ulmoides	0
B3	EcoDNA	trnLP6Loop	AVOCA23_trnl_04	Eucommia ulmoides	0
B3	EcoDNA	trnLP6Loop	AVOCA23_trnl_05	Eucommia ulmoides	2024
B3	EcoDNA	trnLP6Loop	AVOCA23_trnl_06	Eucommia ulmoides	0
BC_B7	EcoDNA	trnLP6Loop	AVOCA23_trnl_07	Eucommia ulmoides	0
BC_B7	EcoDNA	trnLP6Loop	AVOCA23_trnl_08	Eucommia ulmoides	0
B7	EcoDNA	trnLP6Loop	AVOCA23_trnl_09	Eucommia ulmoides	0
B7	EcoDNA	trnLP6Loop	AVOCA23_trnl_10	Eucommia ulmoides	0
B7	EcoDNA	trnLP6Loop	AVOCA23_trnl_11	Eucommia ulmoides	0
B7	EcoDNA	trnLP6Loop	AVOCA23_trnl_12	Eucommia ulmoides	0
BC_B9	EcoDNA	trnLP6Loop	AVOCA23_trnl_13	Eucommia ulmoides	16962
BC_B9	EcoDNA	trnLP6Loop	AVOCA23_trnl_14	Eucommia ulmoides	0
B9	EcoDNA	trnLP6Loop	AVOCA23_trnl_15	Eucommia ulmoides	0
B9	EcoDNA	trnLP6Loop	AVOCA23_trnl_16	Eucommia ulmoides	0
B9	EcoDNA	trnLP6Loop	AVOCA23_trnl_17	Eucommia ulmoides	0
B9	EcoDNA	trnLP6Loop	AVOCA23_trnl_18	Eucommia ulmoides	0
BC_B3	PIC	trnLP6Loop	PICTRNL01	Eucommia ulmoides	0
BC_B3	PIC	trnLP6Loop	PICTRNL02	Eucommia ulmoides	392
B3	PIC	trnLP6Loop	PICTRNL03	Eucommia ulmoides	0
B3	PIC	trnLP6Loop	PICTRNL04	Eucommia ulmoides	0
B3	PIC	trnLP6Loop	PICTRNL05	Eucommia ulmoides	1832
B3	PIC	trnLP6Loop	PICTRNL06	Eucommia ulmoides	0
BC_B7	PIC	trnLP6Loop	PICTRNL07	Eucommia ulmoides	0
BC_B7	PIC	trnLP6Loop	PICTRNL08	Eucommia ulmoides	0
B7	PIC	trnLP6Loop	PICTRNL09	Eucommia ulmoides	0
B7	PIC	trnLP6Loop	PICTRNL10	Eucommia ulmoides	0
B7	PIC	trnLP6Loop	PICTRNL11	Eucommia ulmoides	0
B7	PIC	trnLP6Loop	PICTRNL12	Eucommia ulmoides	0
BC_B9	PIC	trnLP6Loop	PICTRNL13	Eucommia ulmoides	15211
BC_B9	PIC	trnLP6Loop	PICTRNL14	Eucommia ulmoides	0
B9	PIC	trnLP6Loop	PICTRNL15	Eucommia ulmoides	0
B9	PIC	trnLP6Loop	PICTRNL16	Eucommia ulmoides	0
B9	PIC	trnLP6Loop	PICTRNL17	Eucommia ulmoides	0
B9	PIC	trnLP6Loop	PICTRNL18	Eucommia ulmoides	0
FN	PIC	trnLP6Loop	PICTRNL19	Eucommia ulmoides	0
FC	PIC	trnLP6Loop	PICTRNL20	Eucommia ulmoides	0
BC_B3	EcoDNA	trnLP6Loop	AVOCA23_trnl_01	Festuca sp.	0
BC_B3	EcoDNA	trnLP6Loop	AVOCA23_trnl_02	Festuca sp.	0
B3	EcoDNA	trnLP6Loop	AVOCA23_trnl_03	Festuca sp.	0
B3	EcoDNA	trnLP6Loop	AVOCA23_trnl_04	Festuca sp.	0
B3	EcoDNA	trnLP6Loop	AVOCA23_trnl_05	Festuca sp.	0
B3	EcoDNA	trnLP6Loop	AVOCA23_trnl_06	Festuca sp.	0
BC_B7	EcoDNA	trnLP6Loop	AVOCA23_trnl_07	Festuca sp.	0
BC_B7	EcoDNA	trnLP6Loop	AVOCA23_trnl_08	Festuca sp.	0
B7	EcoDNA	trnLP6Loop	AVOCA23_trnl_09	Festuca sp.	0
B7	EcoDNA	trnLP6Loop	AVOCA23_trnl_10	Festuca sp.	0
B7	EcoDNA	trnLP6Loop	AVOCA23_trnl_11	Festuca sp.	0
B7	EcoDNA	trnLP6Loop	AVOCA23_trnl_12	Festuca sp.	0
BC_B9	EcoDNA	trnLP6Loop	AVOCA23_trnl_13	Festuca sp.	0
BC_B9	EcoDNA	trnLP6Loop	AVOCA23_trnl_14	Festuca sp.	0
B9	EcoDNA	trnLP6Loop	AVOCA23_trnl_15	Festuca sp.	0
B9	EcoDNA	trnLP6Loop	AVOCA23_trnl_16	Festuca sp.	0
B9	EcoDNA	trnLP6Loop	AVOCA23_trnl_17	Festuca sp.	0
B9	EcoDNA	trnLP6Loop	AVOCA23_trnl_18	Festuca sp.	0
BC_B3	PIC	trnLP6Loop	PICTRNL01	Festuca sp.	0
BC_B3	PIC	trnLP6Loop	PICTRNL02	Festuca sp.	0
B3	PIC	trnLP6Loop	PICTRNL03	Festuca sp.	0
B3	PIC	trnLP6Loop	PICTRNL04	Festuca sp.	0
B3	PIC	trnLP6Loop	PICTRNL05	Festuca sp.	0
B3	PIC	trnLP6Loop	PICTRNL06	Festuca sp.	0
BC_B7	PIC	trnLP6Loop	PICTRNL07	Festuca sp.	0
BC_B7	PIC	trnLP6Loop	PICTRNL08	Festuca sp.	0
B7	PIC	trnLP6Loop	PICTRNL09	Festuca sp.	0
B7	PIC	trnLP6Loop	PICTRNL10	Festuca sp.	0
B7	PIC	trnLP6Loop	PICTRNL11	Festuca sp.	0
B7	PIC	trnLP6Loop	PICTRNL12	Festuca sp.	0
BC_B9	PIC	trnLP6Loop	PICTRNL13	Festuca sp.	0
BC_B9	PIC	trnLP6Loop	PICTRNL14	Festuca sp.	0
B9	PIC	trnLP6Loop	PICTRNL15	Festuca sp.	599
B9	PIC	trnLP6Loop	PICTRNL16	Festuca sp.	0
B9	PIC	trnLP6Loop	PICTRNL17	Festuca sp.	0
B9	PIC	trnLP6Loop	PICTRNL18	Festuca sp.	0
FN	PIC	trnLP6Loop	PICTRNL19	Festuca sp.	0
BC_B3	EcoDNA	trnLP6Loop	AVOCA23_trnl_01	Glycine max	0
BC_B3	EcoDNA	trnLP6Loop	AVOCA23_trnl_02	Glycine max	0
B3	EcoDNA	trnLP6Loop	AVOCA23_trnl_03	Glycine max	0
B3	EcoDNA	trnLP6Loop	AVOCA23_trnl_04	Glycine max	0
B3	EcoDNA	trnLP6Loop	AVOCA23_trnl_05	Glycine max	0
B3	EcoDNA	trnLP6Loop	AVOCA23_trnl_06	Glycine max	0
BC_B7	EcoDNA	trnLP6Loop	AVOCA23_trnl_07	Glycine max	0
BC_B7	EcoDNA	trnLP6Loop	AVOCA23_trnl_08	Glycine max	0
B7	EcoDNA	trnLP6Loop	AVOCA23_trnl_09	Glycine max	0
B7	EcoDNA	trnLP6Loop	AVOCA23_trnl_10	Glycine max	0
B7	EcoDNA	trnLP6Loop	AVOCA23_trnl_11	Glycine max	0
B7	EcoDNA	trnLP6Loop	AVOCA23_trnl_12	Glycine max	0
BC_B9	EcoDNA	trnLP6Loop	AVOCA23_trnl_13	Glycine max	0
BC_B9	EcoDNA	trnLP6Loop	AVOCA23_trnl_14	Glycine max	0
B9	EcoDNA	trnLP6Loop	AVOCA23_trnl_15	Glycine max	0
B9	EcoDNA	trnLP6Loop	AVOCA23_trnl_16	Glycine max	0
B9	EcoDNA	trnLP6Loop	AVOCA23_trnl_17	Glycine max	0
B9	EcoDNA	trnLP6Loop	AVOCA23_trnl_18	Glycine max	0
BC_B3	PIC	trnLP6Loop	PICTRNL01	Glycine max	0
BC_B3	PIC	trnLP6Loop	PICTRNL02	Glycine max	126
B3	PIC	trnLP6Loop	PICTRNL03	Glycine max	0
B3	PIC	trnLP6Loop	PICTRNL04	Glycine max	0
B3	PIC	trnLP6Loop	PICTRNL05	Glycine max	0
B3	PIC	trnLP6Loop	PICTRNL06	Glycine max	0
BC_B7	PIC	trnLP6Loop	PICTRNL07	Glycine max	0
BC_B7	PIC	trnLP6Loop	PICTRNL08	Glycine max	0
B7	PIC	trnLP6Loop	PICTRNL09	Glycine max	0
B7	PIC	trnLP6Loop	PICTRNL10	Glycine max	0
B7	PIC	trnLP6Loop	PICTRNL11	Glycine max	0
B7	PIC	trnLP6Loop	PICTRNL12	Glycine max	0
BC_B9	PIC	trnLP6Loop	PICTRNL13	Glycine max	0
BC_B9	PIC	trnLP6Loop	PICTRNL14	Glycine max	0
B9	PIC	trnLP6Loop	PICTRNL15	Glycine max	0
B9	PIC	trnLP6Loop	PICTRNL16	Glycine max	0
B9	PIC	trnLP6Loop	PICTRNL17	Glycine max	0
B9	PIC	trnLP6Loop	PICTRNL18	Glycine max	0
FN	PIC	trnLP6Loop	PICTRNL19	Glycine max	0
BC_B3	EcoDNA	trnLP6Loop	AVOCA23_trnl_01	Lactuca sp.	0
BC_B3	EcoDNA	trnLP6Loop	AVOCA23_trnl_02	Lactuca sp.	0
B3	EcoDNA	trnLP6Loop	AVOCA23_trnl_03	Lactuca sp.	0
B3	EcoDNA	trnLP6Loop	AVOCA23_trnl_04	Lactuca sp.	0
B3	EcoDNA	trnLP6Loop	AVOCA23_trnl_05	Lactuca sp.	0
B3	EcoDNA	trnLP6Loop	AVOCA23_trnl_06	Lactuca sp.	0
BC_B7	EcoDNA	trnLP6Loop	AVOCA23_trnl_07	Lactuca sp.	0
BC_B7	EcoDNA	trnLP6Loop	AVOCA23_trnl_08	Lactuca sp.	0
B7	EcoDNA	trnLP6Loop	AVOCA23_trnl_09	Lactuca sp.	0
B7	EcoDNA	trnLP6Loop	AVOCA23_trnl_10	Lactuca sp.	0
B7	EcoDNA	trnLP6Loop	AVOCA23_trnl_11	Lactuca sp.	396
B7	EcoDNA	trnLP6Loop	AVOCA23_trnl_12	Lactuca sp.	0
BC_B9	EcoDNA	trnLP6Loop	AVOCA23_trnl_13	Lactuca sp.	0
BC_B9	EcoDNA	trnLP6Loop	AVOCA23_trnl_14	Lactuca sp.	0
B9	EcoDNA	trnLP6Loop	AVOCA23_trnl_15	Lactuca sp.	0
B9	EcoDNA	trnLP6Loop	AVOCA23_trnl_16	Lactuca sp.	0
B9	EcoDNA	trnLP6Loop	AVOCA23_trnl_17	Lactuca sp.	0
B9	EcoDNA	trnLP6Loop	AVOCA23_trnl_18	Lactuca sp.	0
BC_B3	PIC	trnLP6Loop	PICTRNL01	Lactuca sp.	0
BC_B3	PIC	trnLP6Loop	PICTRNL02	Lactuca sp.	0
B3	PIC	trnLP6Loop	PICTRNL03	Lactuca sp.	0
B3	PIC	trnLP6Loop	PICTRNL04	Lactuca sp.	0
B3	PIC	trnLP6Loop	PICTRNL05	Lactuca sp.	0
B3	PIC	trnLP6Loop	PICTRNL06	Lactuca sp.	0
BC_B7	PIC	trnLP6Loop	PICTRNL07	Lactuca sp.	0
BC_B7	PIC	trnLP6Loop	PICTRNL08	Lactuca sp.	0
B7	PIC	trnLP6Loop	PICTRNL09	Lactuca sp.	0
B7	PIC	trnLP6Loop	PICTRNL10	Lactuca sp.	0
B7	PIC	trnLP6Loop	PICTRNL11	Lactuca sp.	0
B7	PIC	trnLP6Loop	PICTRNL12	Lactuca sp.	0
BC_B9	PIC	trnLP6Loop	PICTRNL13	Lactuca sp.	0
BC_B9	PIC	trnLP6Loop	PICTRNL14	Lactuca sp.	0
B9	PIC	trnLP6Loop	PICTRNL15	Lactuca sp.	0
B9	PIC	trnLP6Loop	PICTRNL16	Lactuca sp.	0
B9	PIC	trnLP6Loop	PICTRNL17	Lactuca sp.	0
B9	PIC	trnLP6Loop	PICTRNL18	Lactuca sp.	4883
FN	PIC	trnLP6Loop	PICTRNL19	Lactuca sp.	0
FC	PIC	trnLP6Loop	PICTRNL20	Lactuca sp.	0
BC_B3	EcoDNA	ITS2	AVOCA23_ITS2_01	Lupinus angustifolius	16
BC_B3	EcoDNA	ITS2	AVOCA23_ITS2_02	Lupinus angustifolius	0
B3	EcoDNA	ITS2	AVOCA23_ITS2_03	Lupinus angustifolius	0
B3	EcoDNA	ITS2	AVOCA23_ITS2_04	Lupinus angustifolius	0
B3	EcoDNA	ITS2	AVOCA23_ITS2_05	Lupinus angustifolius	0
B3	EcoDNA	ITS2	AVOCA23_ITS2_06	Lupinus angustifolius	0
BC_B7	EcoDNA	ITS2	AVOCA23_ITS2_07	Lupinus angustifolius	0
BC_B7	EcoDNA	ITS2	AVOCA23_ITS2_08	Lupinus angustifolius	13
B7	EcoDNA	ITS2	AVOCA23_ITS2_09	Lupinus angustifolius	0
B7	EcoDNA	ITS2	AVOCA23_ITS2_10	Lupinus angustifolius	0
B7	EcoDNA	ITS2	AVOCA23_ITS2_11	Lupinus angustifolius	0
B7	EcoDNA	ITS2	AVOCA23_ITS2_12	Lupinus angustifolius	0
BC_B9	EcoDNA	ITS2	AVOCA23_ITS2_13	Lupinus angustifolius	0
BC_B9	EcoDNA	ITS2	AVOCA23_ITS2_14	Lupinus angustifolius	0
B9	EcoDNA	ITS2	AVOCA23_ITS2_15	Lupinus angustifolius	22330
B9	EcoDNA	ITS2	AVOCA23_ITS2_16	Lupinus angustifolius	0
B9	EcoDNA	ITS2	AVOCA23_ITS2_17	Lupinus angustifolius	0
B9	EcoDNA	ITS2	AVOCA23_ITS2_18	Lupinus angustifolius	0
BC_B3	PIC	ITS2	PICITS01	Lupinus angustifolius	0
BC_B3	PIC	ITS2	PICITS02	Lupinus angustifolius	52
B3	PIC	ITS2	PICITS03	Lupinus angustifolius	0
B3	PIC	ITS2	PICITS04	Lupinus angustifolius	20
B3	PIC	ITS2	PICITS05	Lupinus angustifolius	0
B3	PIC	ITS2	PICITS06	Lupinus angustifolius	0
BC_B7	PIC	ITS2	PICITS07	Lupinus angustifolius	13
BC_B7	PIC	ITS2	PICITS08	Lupinus angustifolius	0
B7	PIC	ITS2	PICITS09	Lupinus angustifolius	0
B7	PIC	ITS2	PICITS10	Lupinus angustifolius	0
B7	PIC	ITS2	PICITS11	Lupinus angustifolius	0
B7	PIC	ITS2	PICITS12	Lupinus angustifolius	0
BC_B9	PIC	ITS2	PICITS13	Lupinus angustifolius	0
BC_B9	PIC	ITS2	PICITS14	Lupinus angustifolius	30
B9	PIC	ITS2	PICITS15	Lupinus angustifolius	0
B9	PIC	ITS2	PICITS16	Lupinus angustifolius	0
B9	PIC	ITS2	PICITS17	Lupinus angustifolius	0
B9	PIC	ITS2	PICITS18	Lupinus angustifolius	0
FN	PIC	ITS2	PICITS19	Lupinus angustifolius	0
FN	PIC	ITS2	PICITS20	Lupinus angustifolius	0
BC_B3	EcoDNA	ITS2	AVOCA23_ITS2_01	Mucor racemosus	20
BC_B3	EcoDNA	ITS2	AVOCA23_ITS2_02	Mucor racemosus	12
B3	EcoDNA	ITS2	AVOCA23_ITS2_03	Mucor racemosus	75
B3	EcoDNA	ITS2	AVOCA23_ITS2_04	Mucor racemosus	0
B3	EcoDNA	ITS2	AVOCA23_ITS2_05	Mucor racemosus	14
B3	EcoDNA	ITS2	AVOCA23_ITS2_06	Mucor racemosus	10
BC_B7	EcoDNA	ITS2	AVOCA23_ITS2_07	Mucor racemosus	325
BC_B7	EcoDNA	ITS2	AVOCA23_ITS2_08	Mucor racemosus	5
B7	EcoDNA	ITS2	AVOCA23_ITS2_09	Mucor racemosus	22675
B7	EcoDNA	ITS2	AVOCA23_ITS2_10	Mucor racemosus	0
B7	EcoDNA	ITS2	AVOCA23_ITS2_11	Mucor racemosus	0
B7	EcoDNA	ITS2	AVOCA23_ITS2_12	Mucor racemosus	0
BC_B9	EcoDNA	ITS2	AVOCA23_ITS2_13	Mucor racemosus	0
BC_B9	EcoDNA	ITS2	AVOCA23_ITS2_14	Mucor racemosus	725
B9	EcoDNA	ITS2	AVOCA23_ITS2_15	Mucor racemosus	25
B9	EcoDNA	ITS2	AVOCA23_ITS2_16	Mucor racemosus	0
B9	EcoDNA	ITS2	AVOCA23_ITS2_17	Mucor racemosus	0
B9	EcoDNA	ITS2	AVOCA23_ITS2_18	Mucor racemosus	91
BC_B3	PIC	ITS2	PICITS01	Mucor racemosus	0
BC_B3	PIC	ITS2	PICITS02	Mucor racemosus	0
B3	PIC	ITS2	PICITS03	Mucor racemosus	0
B3	PIC	ITS2	PICITS04	Mucor racemosus	0
B3	PIC	ITS2	PICITS05	Mucor racemosus	0
B3	PIC	ITS2	PICITS06	Mucor racemosus	0
BC_B7	PIC	ITS2	PICITS07	Mucor racemosus	12
BC_B7	PIC	ITS2	PICITS08	Mucor racemosus	0
B7	PIC	ITS2	PICITS09	Mucor racemosus	6437
B7	PIC	ITS2	PICITS10	Mucor racemosus	0
B7	PIC	ITS2	PICITS11	Mucor racemosus	0
B7	PIC	ITS2	PICITS12	Mucor racemosus	0
BC_B9	PIC	ITS2	PICITS13	Mucor racemosus	0
BC_B9	PIC	ITS2	PICITS14	Mucor racemosus	36
B9	PIC	ITS2	PICITS15	Mucor racemosus	0
B9	PIC	ITS2	PICITS16	Mucor racemosus	0
B9	PIC	ITS2	PICITS17	Mucor racemosus	0
B9	PIC	ITS2	PICITS18	Mucor racemosus	482
FN	PIC	ITS2	PICITS19	Mucor racemosus	0
FN	PIC	ITS2	PICITS20	Mucor racemosus	0
BC_B3	EcoDNA	ITS2	AVOCA23_ITS2_01	Murispora sp.	40
BC_B3	EcoDNA	ITS2	AVOCA23_ITS2_02	Murispora sp.	6337
B3	EcoDNA	ITS2	AVOCA23_ITS2_03	Murispora sp.	848
B3	EcoDNA	ITS2	AVOCA23_ITS2_04	Murispora sp.	11
B3	EcoDNA	ITS2	AVOCA23_ITS2_05	Murispora sp.	0
B3	EcoDNA	ITS2	AVOCA23_ITS2_06	Murispora sp.	1024
BC_B7	EcoDNA	ITS2	AVOCA23_ITS2_07	Murispora sp.	4
BC_B7	EcoDNA	ITS2	AVOCA23_ITS2_08	Murispora sp.	0
B7	EcoDNA	ITS2	AVOCA23_ITS2_09	Murispora sp.	0
B7	EcoDNA	ITS2	AVOCA23_ITS2_10	Murispora sp.	0
B7	EcoDNA	ITS2	AVOCA23_ITS2_11	Murispora sp.	0
B7	EcoDNA	ITS2	AVOCA23_ITS2_12	Murispora sp.	0
BC_B9	EcoDNA	ITS2	AVOCA23_ITS2_13	Murispora sp.	0
BC_B9	EcoDNA	ITS2	AVOCA23_ITS2_14	Murispora sp.	16
B9	EcoDNA	ITS2	AVOCA23_ITS2_15	Murispora sp.	0
B9	EcoDNA	ITS2	AVOCA23_ITS2_16	Murispora sp.	0
B9	EcoDNA	ITS2	AVOCA23_ITS2_17	Murispora sp.	0
B9	EcoDNA	ITS2	AVOCA23_ITS2_18	Murispora sp.	0
BC_B3	PIC	ITS2	PICITS01	Murispora sp.	10
BC_B3	PIC	ITS2	PICITS02	Murispora sp.	1041
B3	PIC	ITS2	PICITS03	Murispora sp.	44
B3	PIC	ITS2	PICITS04	Murispora sp.	0
B3	PIC	ITS2	PICITS05	Murispora sp.	0
B3	PIC	ITS2	PICITS06	Murispora sp.	99
BC_B7	PIC	ITS2	PICITS07	Murispora sp.	0
BC_B7	PIC	ITS2	PICITS08	Murispora sp.	0
B7	PIC	ITS2	PICITS09	Murispora sp.	0
B7	PIC	ITS2	PICITS10	Murispora sp.	0
B7	PIC	ITS2	PICITS11	Murispora sp.	0
B7	PIC	ITS2	PICITS12	Murispora sp.	0
BC_B9	PIC	ITS2	PICITS13	Murispora sp.	0
BC_B9	PIC	ITS2	PICITS14	Murispora sp.	0
B9	PIC	ITS2	PICITS15	Murispora sp.	0
B9	PIC	ITS2	PICITS16	Murispora sp.	0
B9	PIC	ITS2	PICITS17	Murispora sp.	0
B9	PIC	ITS2	PICITS18	Murispora sp.	0
FN	PIC	ITS2	PICITS19	Murispora sp.	0
FN	PIC	ITS2	PICITS20	Murispora sp.	0
BC_B3	EcoDNA	ITS2	AVOCA23_ITS2_01	Nelumbo nucifera	0
BC_B3	EcoDNA	ITS2	AVOCA23_ITS2_02	Nelumbo nucifera	0
B3	EcoDNA	ITS2	AVOCA23_ITS2_03	Nelumbo nucifera	0
B3	EcoDNA	ITS2	AVOCA23_ITS2_04	Nelumbo nucifera	0
B3	EcoDNA	ITS2	AVOCA23_ITS2_05	Nelumbo nucifera	0
B3	EcoDNA	ITS2	AVOCA23_ITS2_06	Nelumbo nucifera	0
BC_B7	EcoDNA	ITS2	AVOCA23_ITS2_07	Nelumbo nucifera	0
BC_B7	EcoDNA	ITS2	AVOCA23_ITS2_08	Nelumbo nucifera	0
B7	EcoDNA	ITS2	AVOCA23_ITS2_09	Nelumbo nucifera	0
B7	EcoDNA	ITS2	AVOCA23_ITS2_10	Nelumbo nucifera	66929
B7	EcoDNA	ITS2	AVOCA23_ITS2_11	Nelumbo nucifera	0
B7	EcoDNA	ITS2	AVOCA23_ITS2_12	Nelumbo nucifera	48009
BC_B9	EcoDNA	ITS2	AVOCA23_ITS2_13	Nelumbo nucifera	762
BC_B9	EcoDNA	ITS2	AVOCA23_ITS2_14	Nelumbo nucifera	0
B9	EcoDNA	ITS2	AVOCA23_ITS2_15	Nelumbo nucifera	0
B9	EcoDNA	ITS2	AVOCA23_ITS2_16	Nelumbo nucifera	73643
B9	EcoDNA	ITS2	AVOCA23_ITS2_17	Nelumbo nucifera	81010
B9	EcoDNA	ITS2	AVOCA23_ITS2_18	Nelumbo nucifera	322
BC_B3	PIC	ITS2	PICITS01	Nelumbo nucifera	0
BC_B3	PIC	ITS2	PICITS02	Nelumbo nucifera	0
B3	PIC	ITS2	PICITS03	Nelumbo nucifera	0
B3	PIC	ITS2	PICITS04	Nelumbo nucifera	0
B3	PIC	ITS2	PICITS05	Nelumbo nucifera	0
B3	PIC	ITS2	PICITS06	Nelumbo nucifera	0
BC_B7	PIC	ITS2	PICITS07	Nelumbo nucifera	0
BC_B7	PIC	ITS2	PICITS08	Nelumbo nucifera	0
B7	PIC	ITS2	PICITS09	Nelumbo nucifera	0
B7	PIC	ITS2	PICITS10	Nelumbo nucifera	54938
B7	PIC	ITS2	PICITS11	Nelumbo nucifera	0
B7	PIC	ITS2	PICITS12	Nelumbo nucifera	51484
BC_B9	PIC	ITS2	PICITS13	Nelumbo nucifera	874
BC_B9	PIC	ITS2	PICITS14	Nelumbo nucifera	0
B9	PIC	ITS2	PICITS15	Nelumbo nucifera	0
B9	PIC	ITS2	PICITS16	Nelumbo nucifera	47690
B9	PIC	ITS2	PICITS17	Nelumbo nucifera	45134
B9	PIC	ITS2	PICITS18	Nelumbo nucifera	0
FN	PIC	ITS2	PICITS19	Nelumbo nucifera	721
FN	PIC	ITS2	PICITS20	Nelumbo nucifera	0
BC_B3	EcoDNA	trnLP6Loop	AVOCA23_trnl_01	Nelumbo nucifera	0
BC_B3	EcoDNA	trnLP6Loop	AVOCA23_trnl_02	Nelumbo nucifera	0
B3	EcoDNA	trnLP6Loop	AVOCA23_trnl_03	Nelumbo nucifera	0
B3	EcoDNA	trnLP6Loop	AVOCA23_trnl_04	Nelumbo nucifera	0
B3	EcoDNA	trnLP6Loop	AVOCA23_trnl_05	Nelumbo nucifera	0
B3	EcoDNA	trnLP6Loop	AVOCA23_trnl_06	Nelumbo nucifera	0
BC_B7	EcoDNA	trnLP6Loop	AVOCA23_trnl_07	Nelumbo nucifera	0
BC_B7	EcoDNA	trnLP6Loop	AVOCA23_trnl_08	Nelumbo nucifera	0
B7	EcoDNA	trnLP6Loop	AVOCA23_trnl_09	Nelumbo nucifera	0
B7	EcoDNA	trnLP6Loop	AVOCA23_trnl_10	Nelumbo nucifera	96850
B7	EcoDNA	trnLP6Loop	AVOCA23_trnl_11	Nelumbo nucifera	0
B7	EcoDNA	trnLP6Loop	AVOCA23_trnl_12	Nelumbo nucifera	91172
BC_B9	EcoDNA	trnLP6Loop	AVOCA23_trnl_13	Nelumbo nucifera	0
BC_B9	EcoDNA	trnLP6Loop	AVOCA23_trnl_14	Nelumbo nucifera	0
B9	EcoDNA	trnLP6Loop	AVOCA23_trnl_15	Nelumbo nucifera	0
B9	EcoDNA	trnLP6Loop	AVOCA23_trnl_16	Nelumbo nucifera	107911
B9	EcoDNA	trnLP6Loop	AVOCA23_trnl_17	Nelumbo nucifera	133700
B9	EcoDNA	trnLP6Loop	AVOCA23_trnl_18	Nelumbo nucifera	0
BC_B3	PIC	trnLP6Loop	PICTRNL01	Nelumbo nucifera	0
BC_B3	PIC	trnLP6Loop	PICTRNL02	Nelumbo nucifera	0
B3	PIC	trnLP6Loop	PICTRNL03	Nelumbo nucifera	0
B3	PIC	trnLP6Loop	PICTRNL04	Nelumbo nucifera	0
B3	PIC	trnLP6Loop	PICTRNL05	Nelumbo nucifera	0
B3	PIC	trnLP6Loop	PICTRNL06	Nelumbo nucifera	0
BC_B7	PIC	trnLP6Loop	PICTRNL07	Nelumbo nucifera	0
BC_B7	PIC	trnLP6Loop	PICTRNL08	Nelumbo nucifera	0
B7	PIC	trnLP6Loop	PICTRNL09	Nelumbo nucifera	0
B7	PIC	trnLP6Loop	PICTRNL10	Nelumbo nucifera	73795
B7	PIC	trnLP6Loop	PICTRNL11	Nelumbo nucifera	0
B7	PIC	trnLP6Loop	PICTRNL12	Nelumbo nucifera	104430
BC_B9	PIC	trnLP6Loop	PICTRNL13	Nelumbo nucifera	0
BC_B9	PIC	trnLP6Loop	PICTRNL14	Nelumbo nucifera	0
B9	PIC	trnLP6Loop	PICTRNL15	Nelumbo nucifera	0
B9	PIC	trnLP6Loop	PICTRNL16	Nelumbo nucifera	84160
B9	PIC	trnLP6Loop	PICTRNL17	Nelumbo nucifera	74054
B9	PIC	trnLP6Loop	PICTRNL18	Nelumbo nucifera	0
FN	PIC	trnLP6Loop	PICTRNL19	Nelumbo nucifera	0
FC	PIC	trnLP6Loop	PICTRNL20	Lactuca sp.	3177
BC_B3	EcoDNA	ITS2	AVOCA23_ITS2_01	Penicillium sp.	441
BC_B3	EcoDNA	ITS2	AVOCA23_ITS2_02	Penicillium sp.	180
B3	EcoDNA	ITS2	AVOCA23_ITS2_03	Penicillium sp.	237
B3	EcoDNA	ITS2	AVOCA23_ITS2_04	Penicillium sp.	141
B3	EcoDNA	ITS2	AVOCA23_ITS2_05	Penicillium sp.	506
B3	EcoDNA	ITS2	AVOCA23_ITS2_06	Penicillium sp.	234
BC_B7	EcoDNA	ITS2	AVOCA23_ITS2_07	Penicillium sp.	168
BC_B7	EcoDNA	ITS2	AVOCA23_ITS2_08	Penicillium sp.	88
B7	EcoDNA	ITS2	AVOCA23_ITS2_09	Penicillium sp.	13291
B7	EcoDNA	ITS2	AVOCA23_ITS2_10	Penicillium sp.	0
B7	EcoDNA	ITS2	AVOCA23_ITS2_11	Penicillium sp.	659
B7	EcoDNA	ITS2	AVOCA23_ITS2_12	Penicillium sp.	0
BC_B9	EcoDNA	ITS2	AVOCA23_ITS2_13	Penicillium sp.	62
BC_B9	EcoDNA	ITS2	AVOCA23_ITS2_14	Penicillium sp.	1810
B9	EcoDNA	ITS2	AVOCA23_ITS2_15	Penicillium sp.	0
B9	EcoDNA	ITS2	AVOCA23_ITS2_16	Penicillium sp.	0
B9	EcoDNA	ITS2	AVOCA23_ITS2_17	Penicillium sp.	0
B9	EcoDNA	ITS2	AVOCA23_ITS2_18	Penicillium sp.	0
BC_B3	PIC	ITS2	PICITS01	Penicillium sp.	121
BC_B3	PIC	ITS2	PICITS02	Penicillium sp.	36
B3	PIC	ITS2	PICITS03	Penicillium sp.	0
B3	PIC	ITS2	PICITS04	Penicillium sp.	0
B3	PIC	ITS2	PICITS05	Penicillium sp.	0
B3	PIC	ITS2	PICITS06	Penicillium sp.	0
BC_B7	PIC	ITS2	PICITS07	Penicillium sp.	0
BC_B7	PIC	ITS2	PICITS08	Penicillium sp.	15
B7	PIC	ITS2	PICITS09	Penicillium sp.	2122
B7	PIC	ITS2	PICITS10	Penicillium sp.	0
B7	PIC	ITS2	PICITS11	Penicillium sp.	89
B7	PIC	ITS2	PICITS12	Penicillium sp.	0
BC_B9	PIC	ITS2	PICITS13	Penicillium sp.	0
BC_B9	PIC	ITS2	PICITS14	Penicillium sp.	184
B9	PIC	ITS2	PICITS15	Penicillium sp.	37
B9	PIC	ITS2	PICITS16	Penicillium sp.	0
B9	PIC	ITS2	PICITS17	Penicillium sp.	0
B9	PIC	ITS2	PICITS18	Penicillium sp.	0
FN	PIC	ITS2	PICITS19	Penicillium sp.	0
FN	PIC	ITS2	PICITS20	Penicillium sp.	0
BC_B3	EcoDNA	ITS2	AVOCA23_ITS2_01	Preussia terricola	0
BC_B3	EcoDNA	ITS2	AVOCA23_ITS2_02	Preussia terricola	22
B3	EcoDNA	ITS2	AVOCA23_ITS2_03	Preussia terricola	167
B3	EcoDNA	ITS2	AVOCA23_ITS2_04	Preussia terricola	0
B3	EcoDNA	ITS2	AVOCA23_ITS2_05	Preussia terricola	0
B3	EcoDNA	ITS2	AVOCA23_ITS2_06	Preussia terricola	132
BC_B7	EcoDNA	ITS2	AVOCA23_ITS2_07	Preussia terricola	0
BC_B7	EcoDNA	ITS2	AVOCA23_ITS2_08	Preussia terricola	0
B7	EcoDNA	ITS2	AVOCA23_ITS2_09	Preussia terricola	0
B7	EcoDNA	ITS2	AVOCA23_ITS2_10	Preussia terricola	0
B7	EcoDNA	ITS2	AVOCA23_ITS2_11	Preussia terricola	0
B7	EcoDNA	ITS2	AVOCA23_ITS2_12	Preussia terricola	0
BC_B9	EcoDNA	ITS2	AVOCA23_ITS2_13	Preussia terricola	0
BC_B9	EcoDNA	ITS2	AVOCA23_ITS2_14	Preussia terricola	0
B9	EcoDNA	ITS2	AVOCA23_ITS2_15	Preussia terricola	0
B9	EcoDNA	ITS2	AVOCA23_ITS2_16	Preussia terricola	0
B9	EcoDNA	ITS2	AVOCA23_ITS2_17	Preussia terricola	0
B9	EcoDNA	ITS2	AVOCA23_ITS2_18	Preussia terricola	0
BC_B3	PIC	ITS2	PICITS01	Preussia terricola	0
BC_B3	PIC	ITS2	PICITS02	Preussia terricola	45
B3	PIC	ITS2	PICITS03	Preussia terricola	20
B3	PIC	ITS2	PICITS04	Preussia terricola	0
B3	PIC	ITS2	PICITS05	Preussia terricola	0
B3	PIC	ITS2	PICITS06	Preussia terricola	5
BC_B7	PIC	ITS2	PICITS07	Preussia terricola	0
BC_B7	PIC	ITS2	PICITS08	Preussia terricola	0
B7	PIC	ITS2	PICITS09	Preussia terricola	0
B7	PIC	ITS2	PICITS10	Preussia terricola	0
B7	PIC	ITS2	PICITS11	Preussia terricola	0
B7	PIC	ITS2	PICITS12	Preussia terricola	0
BC_B9	PIC	ITS2	PICITS13	Preussia terricola	0
BC_B9	PIC	ITS2	PICITS14	Preussia terricola	0
B9	PIC	ITS2	PICITS15	Preussia terricola	0
B9	PIC	ITS2	PICITS16	Preussia terricola	0
B9	PIC	ITS2	PICITS17	Preussia terricola	0
B9	PIC	ITS2	PICITS18	Preussia terricola	0
FN	PIC	ITS2	PICITS19	Preussia terricola	0
FN	PIC	ITS2	PICITS20	Preussia terricola	0
BC_B3	EcoDNA	ITS2	AVOCA23_ITS2_01	Rahnella inusitata	0
BC_B3	EcoDNA	ITS2	AVOCA23_ITS2_02	Rahnella inusitata	0
B3	EcoDNA	ITS2	AVOCA23_ITS2_03	Rahnella inusitata	0
B3	EcoDNA	ITS2	AVOCA23_ITS2_04	Rahnella inusitata	0
B3	EcoDNA	ITS2	AVOCA23_ITS2_05	Rahnella inusitata	0
B3	EcoDNA	ITS2	AVOCA23_ITS2_06	Rahnella inusitata	0
BC_B7	EcoDNA	ITS2	AVOCA23_ITS2_07	Rahnella inusitata	0
BC_B7	EcoDNA	ITS2	AVOCA23_ITS2_08	Rahnella inusitata	0
B7	EcoDNA	ITS2	AVOCA23_ITS2_09	Rahnella inusitata	0
B7	EcoDNA	ITS2	AVOCA23_ITS2_10	Rahnella inusitata	0
B7	EcoDNA	ITS2	AVOCA23_ITS2_11	Rahnella inusitata	0
B7	EcoDNA	ITS2	AVOCA23_ITS2_12	Rahnella inusitata	0
BC_B9	EcoDNA	ITS2	AVOCA23_ITS2_13	Rahnella inusitata	0
BC_B9	EcoDNA	ITS2	AVOCA23_ITS2_14	Rahnella inusitata	0
B9	EcoDNA	ITS2	AVOCA23_ITS2_15	Rahnella inusitata	0
B9	EcoDNA	ITS2	AVOCA23_ITS2_16	Rahnella inusitata	0
B9	EcoDNA	ITS2	AVOCA23_ITS2_17	Rahnella inusitata	0
B9	EcoDNA	ITS2	AVOCA23_ITS2_18	Rahnella inusitata	75624
BC_B3	PIC	ITS2	PICITS01	Rahnella inusitata	0
BC_B3	PIC	ITS2	PICITS02	Rahnella inusitata	0
B3	PIC	ITS2	PICITS03	Rahnella inusitata	0
B3	PIC	ITS2	PICITS04	Rahnella inusitata	0
B3	PIC	ITS2	PICITS05	Rahnella inusitata	0
B3	PIC	ITS2	PICITS06	Rahnella inusitata	0
BC_B7	PIC	ITS2	PICITS07	Rahnella inusitata	0
BC_B7	PIC	ITS2	PICITS08	Rahnella inusitata	0
B7	PIC	ITS2	PICITS09	Rahnella inusitata	0
B7	PIC	ITS2	PICITS10	Rahnella inusitata	0
B7	PIC	ITS2	PICITS11	Rahnella inusitata	0
B7	PIC	ITS2	PICITS12	Rahnella inusitata	0
BC_B9	PIC	ITS2	PICITS13	Rahnella inusitata	0
BC_B9	PIC	ITS2	PICITS14	Rahnella inusitata	0
B9	PIC	ITS2	PICITS15	Rahnella inusitata	0
B9	PIC	ITS2	PICITS16	Rahnella inusitata	0
B9	PIC	ITS2	PICITS17	Rahnella inusitata	0
B9	PIC	ITS2	PICITS18	Rahnella inusitata	35130
FN	PIC	ITS2	PICITS19	Rahnella inusitata	0
FN	PIC	ITS2	PICITS20	Rahnella inusitata	0
BC_B3	EcoDNA	trnLP6Loop	AVOCA23_trnl_01	Ralstonia solanacearum	0
BC_B3	EcoDNA	trnLP6Loop	AVOCA23_trnl_02	Ralstonia solanacearum	0
B3	EcoDNA	trnLP6Loop	AVOCA23_trnl_03	Ralstonia solanacearum	0
B3	EcoDNA	trnLP6Loop	AVOCA23_trnl_04	Ralstonia solanacearum	0
B3	EcoDNA	trnLP6Loop	AVOCA23_trnl_05	Ralstonia solanacearum	0
B3	EcoDNA	trnLP6Loop	AVOCA23_trnl_06	Ralstonia solanacearum	0
BC_B7	EcoDNA	trnLP6Loop	AVOCA23_trnl_07	Ralstonia solanacearum	0
BC_B7	EcoDNA	trnLP6Loop	AVOCA23_trnl_08	Ralstonia solanacearum	0
B7	EcoDNA	trnLP6Loop	AVOCA23_trnl_09	Ralstonia solanacearum	0
B7	EcoDNA	trnLP6Loop	AVOCA23_trnl_10	Ralstonia solanacearum	0
B7	EcoDNA	trnLP6Loop	AVOCA23_trnl_11	Ralstonia solanacearum	0
B7	EcoDNA	trnLP6Loop	AVOCA23_trnl_12	Ralstonia solanacearum	0
BC_B9	EcoDNA	trnLP6Loop	AVOCA23_trnl_13	Ralstonia solanacearum	0
BC_B9	EcoDNA	trnLP6Loop	AVOCA23_trnl_14	Ralstonia solanacearum	0
B9	EcoDNA	trnLP6Loop	AVOCA23_trnl_15	Ralstonia solanacearum	0
B9	EcoDNA	trnLP6Loop	AVOCA23_trnl_16	Ralstonia solanacearum	0
B9	EcoDNA	trnLP6Loop	AVOCA23_trnl_17	Ralstonia solanacearum	0
B9	EcoDNA	trnLP6Loop	AVOCA23_trnl_18	Ralstonia solanacearum	0
BC_B3	PIC	trnLP6Loop	PICTRNL01	Ralstonia solanacearum	0
BC_B3	PIC	trnLP6Loop	PICTRNL02	Ralstonia solanacearum	0
B3	PIC	trnLP6Loop	PICTRNL03	Ralstonia solanacearum	0
B3	PIC	trnLP6Loop	PICTRNL04	Ralstonia solanacearum	0
B3	PIC	trnLP6Loop	PICTRNL05	Ralstonia solanacearum	0
B3	PIC	trnLP6Loop	PICTRNL06	Ralstonia solanacearum	0
BC_B7	PIC	trnLP6Loop	PICTRNL07	Ralstonia solanacearum	0
BC_B7	PIC	trnLP6Loop	PICTRNL08	Ralstonia solanacearum	0
B7	PIC	trnLP6Loop	PICTRNL09	Ralstonia solanacearum	0
B7	PIC	trnLP6Loop	PICTRNL10	Ralstonia solanacearum	439
B7	PIC	trnLP6Loop	PICTRNL11	Ralstonia solanacearum	0
B7	PIC	trnLP6Loop	PICTRNL12	Ralstonia solanacearum	0
BC_B9	PIC	trnLP6Loop	PICTRNL13	Ralstonia solanacearum	0
BC_B9	PIC	trnLP6Loop	PICTRNL14	Ralstonia solanacearum	0
B9	PIC	trnLP6Loop	PICTRNL15	Ralstonia solanacearum	0
B9	PIC	trnLP6Loop	PICTRNL16	Ralstonia solanacearum	0
B9	PIC	trnLP6Loop	PICTRNL17	Ralstonia solanacearum	0
B9	PIC	trnLP6Loop	PICTRNL18	Ralstonia solanacearum	0
FN	PIC	trnLP6Loop	PICTRNL19	Ralstonia solanacearum	39102
FC	PIC	trnLP6Loop	PICTRNL20	Ralstonia solanacearum	40805
BC_B3	EcoDNA	ITS2	AVOCA23_ITS2_01	Raphanus sativus	4
BC_B3	EcoDNA	ITS2	AVOCA23_ITS2_02	Raphanus sativus	0
B3	EcoDNA	ITS2	AVOCA23_ITS2_03	Raphanus sativus	0
B3	EcoDNA	ITS2	AVOCA23_ITS2_04	Raphanus sativus	0
B3	EcoDNA	ITS2	AVOCA23_ITS2_05	Raphanus sativus	0
B3	EcoDNA	ITS2	AVOCA23_ITS2_06	Raphanus sativus	0
BC_B7	EcoDNA	ITS2	AVOCA23_ITS2_07	Raphanus sativus	0
BC_B7	EcoDNA	ITS2	AVOCA23_ITS2_08	Raphanus sativus	0
B7	EcoDNA	ITS2	AVOCA23_ITS2_09	Raphanus sativus	0
B7	EcoDNA	ITS2	AVOCA23_ITS2_10	Raphanus sativus	0
B7	EcoDNA	ITS2	AVOCA23_ITS2_11	Raphanus sativus	19436
B7	EcoDNA	ITS2	AVOCA23_ITS2_12	Raphanus sativus	0
BC_B9	EcoDNA	ITS2	AVOCA23_ITS2_13	Raphanus sativus	0
BC_B9	EcoDNA	ITS2	AVOCA23_ITS2_14	Raphanus sativus	0
B9	EcoDNA	ITS2	AVOCA23_ITS2_15	Raphanus sativus	0
B9	EcoDNA	ITS2	AVOCA23_ITS2_16	Raphanus sativus	0
B9	EcoDNA	ITS2	AVOCA23_ITS2_17	Raphanus sativus	0
B9	EcoDNA	ITS2	AVOCA23_ITS2_18	Raphanus sativus	0
BC_B3	PIC	ITS2	PICITS01	Raphanus sativus	0
BC_B3	PIC	ITS2	PICITS02	Raphanus sativus	0
B3	PIC	ITS2	PICITS03	Raphanus sativus	0
B3	PIC	ITS2	PICITS04	Raphanus sativus	0
B3	PIC	ITS2	PICITS05	Raphanus sativus	0
B3	PIC	ITS2	PICITS06	Raphanus sativus	0
BC_B7	PIC	ITS2	PICITS07	Raphanus sativus	0
BC_B7	PIC	ITS2	PICITS08	Raphanus sativus	13
B7	PIC	ITS2	PICITS09	Raphanus sativus	730
B7	PIC	ITS2	PICITS10	Raphanus sativus	0
B7	PIC	ITS2	PICITS11	Raphanus sativus	14328
B7	PIC	ITS2	PICITS12	Raphanus sativus	0
BC_B9	PIC	ITS2	PICITS13	Raphanus sativus	0
BC_B9	PIC	ITS2	PICITS14	Raphanus sativus	0
B9	PIC	ITS2	PICITS15	Raphanus sativus	0
B9	PIC	ITS2	PICITS16	Raphanus sativus	18
B9	PIC	ITS2	PICITS17	Raphanus sativus	0
B9	PIC	ITS2	PICITS18	Raphanus sativus	0
FN	PIC	ITS2	PICITS19	Raphanus sativus	0
FN	PIC	ITS2	PICITS20	Raphanus sativus	0
BC_B3	EcoDNA	trnLP6Loop	AVOCA23_trnl_01	Raphanus sativus	0
BC_B3	EcoDNA	trnLP6Loop	AVOCA23_trnl_02	Raphanus sativus	0
B3	EcoDNA	trnLP6Loop	AVOCA23_trnl_03	Raphanus sativus	0
B3	EcoDNA	trnLP6Loop	AVOCA23_trnl_04	Raphanus sativus	0
B3	EcoDNA	trnLP6Loop	AVOCA23_trnl_05	Raphanus sativus	0
B3	EcoDNA	trnLP6Loop	AVOCA23_trnl_06	Raphanus sativus	0
BC_B7	EcoDNA	trnLP6Loop	AVOCA23_trnl_07	Raphanus sativus	0
BC_B7	EcoDNA	trnLP6Loop	AVOCA23_trnl_08	Raphanus sativus	0
B7	EcoDNA	trnLP6Loop	AVOCA23_trnl_09	Raphanus sativus	0
B7	EcoDNA	trnLP6Loop	AVOCA23_trnl_10	Raphanus sativus	0
B7	EcoDNA	trnLP6Loop	AVOCA23_trnl_11	Raphanus sativus	3337
B7	EcoDNA	trnLP6Loop	AVOCA23_trnl_12	Raphanus sativus	0
BC_B9	EcoDNA	trnLP6Loop	AVOCA23_trnl_13	Raphanus sativus	0
BC_B9	EcoDNA	trnLP6Loop	AVOCA23_trnl_14	Raphanus sativus	0
B9	EcoDNA	trnLP6Loop	AVOCA23_trnl_15	Raphanus sativus	0
B9	EcoDNA	trnLP6Loop	AVOCA23_trnl_16	Raphanus sativus	0
B9	EcoDNA	trnLP6Loop	AVOCA23_trnl_17	Raphanus sativus	0
B9	EcoDNA	trnLP6Loop	AVOCA23_trnl_18	Raphanus sativus	0
BC_B3	PIC	trnLP6Loop	PICTRNL01	Raphanus sativus	0
BC_B3	PIC	trnLP6Loop	PICTRNL02	Raphanus sativus	0
B3	PIC	trnLP6Loop	PICTRNL03	Raphanus sativus	0
B3	PIC	trnLP6Loop	PICTRNL04	Raphanus sativus	0
B3	PIC	trnLP6Loop	PICTRNL05	Raphanus sativus	0
B3	PIC	trnLP6Loop	PICTRNL06	Raphanus sativus	0
BC_B7	PIC	trnLP6Loop	PICTRNL07	Raphanus sativus	0
BC_B7	PIC	trnLP6Loop	PICTRNL08	Raphanus sativus	0
B7	PIC	trnLP6Loop	PICTRNL09	Raphanus sativus	0
B7	PIC	trnLP6Loop	PICTRNL10	Raphanus sativus	0
B7	PIC	trnLP6Loop	PICTRNL11	Raphanus sativus	0
B7	PIC	trnLP6Loop	PICTRNL12	Raphanus sativus	0
BC_B9	PIC	trnLP6Loop	PICTRNL13	Raphanus sativus	0
BC_B9	PIC	trnLP6Loop	PICTRNL14	Raphanus sativus	0
B9	PIC	trnLP6Loop	PICTRNL15	Raphanus sativus	0
B9	PIC	trnLP6Loop	PICTRNL16	Raphanus sativus	0
B9	PIC	trnLP6Loop	PICTRNL17	Raphanus sativus	0
B9	PIC	trnLP6Loop	PICTRNL18	Raphanus sativus	0
FN	PIC	trnLP6Loop	PICTRNL19	Raphanus sativus	0
FC	PIC	trnLP6Loop	PICTRNL20	Raphanus sativus	0
BC_B3	EcoDNA	ITS2	AVOCA23_ITS2_01	Robinia pseudoacacia	64060
BC_B3	EcoDNA	ITS2	AVOCA23_ITS2_02	Robinia pseudoacacia	86582
B3	EcoDNA	ITS2	AVOCA23_ITS2_03	Robinia pseudoacacia	81370
B3	EcoDNA	ITS2	AVOCA23_ITS2_04	Robinia pseudoacacia	67661
B3	EcoDNA	ITS2	AVOCA23_ITS2_05	Robinia pseudoacacia	64333
B3	EcoDNA	ITS2	AVOCA23_ITS2_06	Robinia pseudoacacia	102841
BC_B7	EcoDNA	ITS2	AVOCA23_ITS2_07	Robinia pseudoacacia	109941
BC_B7	EcoDNA	ITS2	AVOCA23_ITS2_08	Robinia pseudoacacia	82544
B7	EcoDNA	ITS2	AVOCA23_ITS2_09	Robinia pseudoacacia	0
B7	EcoDNA	ITS2	AVOCA23_ITS2_10	Robinia pseudoacacia	187
B7	EcoDNA	ITS2	AVOCA23_ITS2_11	Robinia pseudoacacia	0
B7	EcoDNA	ITS2	AVOCA23_ITS2_12	Robinia pseudoacacia	162
BC_B9	EcoDNA	ITS2	AVOCA23_ITS2_13	Robinia pseudoacacia	62756
BC_B9	EcoDNA	ITS2	AVOCA23_ITS2_14	Robinia pseudoacacia	65474
B9	EcoDNA	ITS2	AVOCA23_ITS2_15	Robinia pseudoacacia	0
B9	EcoDNA	ITS2	AVOCA23_ITS2_16	Robinia pseudoacacia	147
B9	EcoDNA	ITS2	AVOCA23_ITS2_17	Robinia pseudoacacia	274
B9	EcoDNA	ITS2	AVOCA23_ITS2_18	Robinia pseudoacacia	748
BC_B3	PIC	ITS2	PICITS01	Robinia pseudoacacia	64273
BC_B3	PIC	ITS2	PICITS02	Robinia pseudoacacia	97073
B3	PIC	ITS2	PICITS03	Robinia pseudoacacia	82360
B3	PIC	ITS2	PICITS04	Robinia pseudoacacia	83112
B3	PIC	ITS2	PICITS05	Robinia pseudoacacia	47067
B3	PIC	ITS2	PICITS06	Robinia pseudoacacia	69694
BC_B7	PIC	ITS2	PICITS07	Robinia pseudoacacia	80737
BC_B7	PIC	ITS2	PICITS08	Robinia pseudoacacia	0
B7	PIC	ITS2	PICITS09	Robinia pseudoacacia	691
B7	PIC	ITS2	PICITS10	Robinia pseudoacacia	122
B7	PIC	ITS2	PICITS11	Robinia pseudoacacia	0
B7	PIC	ITS2	PICITS12	Robinia pseudoacacia	170
BC_B9	PIC	ITS2	PICITS13	Robinia pseudoacacia	70701
BC_B9	PIC	ITS2	PICITS14	Robinia pseudoacacia	0
B9	PIC	ITS2	PICITS15	Robinia pseudoacacia	0
B9	PIC	ITS2	PICITS16	Robinia pseudoacacia	136
B9	PIC	ITS2	PICITS17	Robinia pseudoacacia	74
B9	PIC	ITS2	PICITS18	Robinia pseudoacacia	24295
FN	PIC	ITS2	PICITS19	Robinia pseudoacacia	2816
FN	PIC	ITS2	PICITS20	Robinia pseudoacacia	2131
BC_B3	EcoDNA	trnLP6Loop	AVOCA23_trnl_01	Robinia pseudoacacia	112798
BC_B3	EcoDNA	trnLP6Loop	AVOCA23_trnl_02	Robinia pseudoacacia	155080
B3	EcoDNA	trnLP6Loop	AVOCA23_trnl_03	Robinia pseudoacacia	63594
B3	EcoDNA	trnLP6Loop	AVOCA23_trnl_04	Robinia pseudoacacia	129408
B3	EcoDNA	trnLP6Loop	AVOCA23_trnl_05	Robinia pseudoacacia	0
B3	EcoDNA	trnLP6Loop	AVOCA23_trnl_06	Robinia pseudoacacia	89876
BC_B7	EcoDNA	trnLP6Loop	AVOCA23_trnl_07	Robinia pseudoacacia	0
BC_B7	EcoDNA	trnLP6Loop	AVOCA23_trnl_08	Robinia pseudoacacia	96731
B7	EcoDNA	trnLP6Loop	AVOCA23_trnl_09	Robinia pseudoacacia	0
B7	EcoDNA	trnLP6Loop	AVOCA23_trnl_10	Robinia pseudoacacia	0
B7	EcoDNA	trnLP6Loop	AVOCA23_trnl_11	Robinia pseudoacacia	0
B7	EcoDNA	trnLP6Loop	AVOCA23_trnl_12	Robinia pseudoacacia	0
BC_B9	EcoDNA	trnLP6Loop	AVOCA23_trnl_13	Robinia pseudoacacia	103471
BC_B9	EcoDNA	trnLP6Loop	AVOCA23_trnl_14	Robinia pseudoacacia	96650
B9	EcoDNA	trnLP6Loop	AVOCA23_trnl_15	Robinia pseudoacacia	0
B9	EcoDNA	trnLP6Loop	AVOCA23_trnl_16	Robinia pseudoacacia	0
B9	EcoDNA	trnLP6Loop	AVOCA23_trnl_17	Robinia pseudoacacia	0
B9	EcoDNA	trnLP6Loop	AVOCA23_trnl_18	Robinia pseudoacacia	0
BC_B3	PIC	trnLP6Loop	PICTRNL01	Robinia pseudoacacia	89400
BC_B3	PIC	trnLP6Loop	PICTRNL02	Robinia pseudoacacia	104950
B3	PIC	trnLP6Loop	PICTRNL03	Robinia pseudoacacia	0
B3	PIC	trnLP6Loop	PICTRNL04	Robinia pseudoacacia	93277
B3	PIC	trnLP6Loop	PICTRNL05	Robinia pseudoacacia	83098
B3	PIC	trnLP6Loop	PICTRNL06	Robinia pseudoacacia	83206
BC_B7	PIC	trnLP6Loop	PICTRNL07	Robinia pseudoacacia	5811
BC_B7	PIC	trnLP6Loop	PICTRNL08	Robinia pseudoacacia	23390
B7	PIC	trnLP6Loop	PICTRNL09	Robinia pseudoacacia	0
B7	PIC	trnLP6Loop	PICTRNL10	Robinia pseudoacacia	0
B7	PIC	trnLP6Loop	PICTRNL11	Robinia pseudoacacia	0
B7	PIC	trnLP6Loop	PICTRNL12	Robinia pseudoacacia	0
BC_B9	PIC	trnLP6Loop	PICTRNL13	Robinia pseudoacacia	96145
BC_B9	PIC	trnLP6Loop	PICTRNL14	Robinia pseudoacacia	33671
B9	PIC	trnLP6Loop	PICTRNL15	Robinia pseudoacacia	0
B9	PIC	trnLP6Loop	PICTRNL16	Robinia pseudoacacia	0
B9	PIC	trnLP6Loop	PICTRNL17	Robinia pseudoacacia	0
B9	PIC	trnLP6Loop	PICTRNL18	Robinia pseudoacacia	0
FN	PIC	trnLP6Loop	PICTRNL19	Robinia pseudoacacia	0
FC	PIC	trnLP6Loop	PICTRNL20	Robinia pseudoacacia	7737
BC_B3	EcoDNA	ITS2	AVOCA23_ITS2_01	Setophoma terrestris	0
BC_B3	EcoDNA	ITS2	AVOCA23_ITS2_02	Setophoma terrestris	0
B3	EcoDNA	ITS2	AVOCA23_ITS2_03	Setophoma terrestris	0
B3	EcoDNA	ITS2	AVOCA23_ITS2_04	Setophoma terrestris	0
B3	EcoDNA	ITS2	AVOCA23_ITS2_05	Setophoma terrestris	0
B3	EcoDNA	ITS2	AVOCA23_ITS2_06	Setophoma terrestris	23
BC_B7	EcoDNA	ITS2	AVOCA23_ITS2_07	Setophoma terrestris	0
BC_B7	EcoDNA	ITS2	AVOCA23_ITS2_08	Setophoma terrestris	0
B7	EcoDNA	ITS2	AVOCA23_ITS2_09	Setophoma terrestris	0
B7	EcoDNA	ITS2	AVOCA23_ITS2_10	Setophoma terrestris	0
B7	EcoDNA	ITS2	AVOCA23_ITS2_11	Setophoma terrestris	2627
B7	EcoDNA	ITS2	AVOCA23_ITS2_12	Setophoma terrestris	0
BC_B9	EcoDNA	ITS2	AVOCA23_ITS2_13	Setophoma terrestris	0
BC_B9	EcoDNA	ITS2	AVOCA23_ITS2_14	Setophoma terrestris	0
B9	EcoDNA	ITS2	AVOCA23_ITS2_15	Setophoma terrestris	0
B9	EcoDNA	ITS2	AVOCA23_ITS2_16	Setophoma terrestris	0
B9	EcoDNA	ITS2	AVOCA23_ITS2_17	Setophoma terrestris	0
B9	EcoDNA	ITS2	AVOCA23_ITS2_18	Setophoma terrestris	0
BC_B3	PIC	ITS2	PICITS01	Setophoma terrestris	0
BC_B3	PIC	ITS2	PICITS02	Setophoma terrestris	0
B3	PIC	ITS2	PICITS03	Setophoma terrestris	0
B3	PIC	ITS2	PICITS04	Setophoma terrestris	0
B3	PIC	ITS2	PICITS05	Setophoma terrestris	0
B3	PIC	ITS2	PICITS06	Setophoma terrestris	0
BC_B7	PIC	ITS2	PICITS07	Setophoma terrestris	0
BC_B7	PIC	ITS2	PICITS08	Setophoma terrestris	0
B7	PIC	ITS2	PICITS09	Setophoma terrestris	0
B7	PIC	ITS2	PICITS10	Setophoma terrestris	0
B7	PIC	ITS2	PICITS11	Setophoma terrestris	0
B7	PIC	ITS2	PICITS12	Setophoma terrestris	0
BC_B9	PIC	ITS2	PICITS13	Setophoma terrestris	0
BC_B9	PIC	ITS2	PICITS14	Setophoma terrestris	0
B9	PIC	ITS2	PICITS15	Setophoma terrestris	0
B9	PIC	ITS2	PICITS16	Setophoma terrestris	0
B9	PIC	ITS2	PICITS17	Setophoma terrestris	0
B9	PIC	ITS2	PICITS18	Setophoma terrestris	0
FN	PIC	ITS2	PICITS19	Setophoma terrestris	0
FN	PIC	ITS2	PICITS20	Setophoma terrestris	0
BC_B3	EcoDNA	ITS2	AVOCA23_ITS2_01	Smilax sp.	0
BC_B3	EcoDNA	ITS2	AVOCA23_ITS2_02	Smilax sp.	0
B3	EcoDNA	ITS2	AVOCA23_ITS2_03	Smilax sp.	0
B3	EcoDNA	ITS2	AVOCA23_ITS2_04	Smilax sp.	0
B3	EcoDNA	ITS2	AVOCA23_ITS2_05	Smilax sp.	0
B3	EcoDNA	ITS2	AVOCA23_ITS2_06	Smilax sp.	0
BC_B7	EcoDNA	ITS2	AVOCA23_ITS2_07	Smilax sp.	0
BC_B7	EcoDNA	ITS2	AVOCA23_ITS2_08	Smilax sp.	0
B7	EcoDNA	ITS2	AVOCA23_ITS2_09	Smilax sp.	0
B7	EcoDNA	ITS2	AVOCA23_ITS2_10	Smilax sp.	0
B7	EcoDNA	ITS2	AVOCA23_ITS2_11	Smilax sp.	701
B7	EcoDNA	ITS2	AVOCA23_ITS2_12	Smilax sp.	0
BC_B9	EcoDNA	ITS2	AVOCA23_ITS2_13	Smilax sp.	0
BC_B9	EcoDNA	ITS2	AVOCA23_ITS2_14	Smilax sp.	0
B9	EcoDNA	ITS2	AVOCA23_ITS2_15	Smilax sp.	281
B9	EcoDNA	ITS2	AVOCA23_ITS2_16	Smilax sp.	0
B9	EcoDNA	ITS2	AVOCA23_ITS2_17	Smilax sp.	0
B9	EcoDNA	ITS2	AVOCA23_ITS2_18	Smilax sp.	0
BC_B3	PIC	ITS2	PICITS01	Smilax sp.	0
BC_B3	PIC	ITS2	PICITS02	Smilax sp.	0
B3	PIC	ITS2	PICITS03	Smilax sp.	0
B3	PIC	ITS2	PICITS04	Smilax sp.	0
B3	PIC	ITS2	PICITS05	Smilax sp.	0
B3	PIC	ITS2	PICITS06	Smilax sp.	0
BC_B7	PIC	ITS2	PICITS07	Smilax sp.	0
BC_B7	PIC	ITS2	PICITS08	Smilax sp.	0
B7	PIC	ITS2	PICITS09	Smilax sp.	114
B7	PIC	ITS2	PICITS10	Smilax sp.	0
B7	PIC	ITS2	PICITS11	Smilax sp.	626
B7	PIC	ITS2	PICITS12	Smilax sp.	0
BC_B9	PIC	ITS2	PICITS13	Smilax sp.	0
BC_B9	PIC	ITS2	PICITS14	Smilax sp.	0
B9	PIC	ITS2	PICITS15	Smilax sp.	0
B9	PIC	ITS2	PICITS16	Smilax sp.	0
B9	PIC	ITS2	PICITS17	Smilax sp.	0
B9	PIC	ITS2	PICITS18	Smilax sp.	0
FN	PIC	ITS2	PICITS19	Smilax sp.	0
FN	PIC	ITS2	PICITS20	Smilax sp.	0
BC_B3	EcoDNA	ITS2	AVOCA23_ITS2_01	Stemphylium vesicarium	0
BC_B3	EcoDNA	ITS2	AVOCA23_ITS2_02	Stemphylium vesicarium	0
B3	EcoDNA	ITS2	AVOCA23_ITS2_03	Stemphylium vesicarium	0
B3	EcoDNA	ITS2	AVOCA23_ITS2_04	Stemphylium vesicarium	0
B3	EcoDNA	ITS2	AVOCA23_ITS2_05	Stemphylium vesicarium	0
B3	EcoDNA	ITS2	AVOCA23_ITS2_06	Stemphylium vesicarium	0
BC_B7	EcoDNA	ITS2	AVOCA23_ITS2_07	Stemphylium vesicarium	0
BC_B7	EcoDNA	ITS2	AVOCA23_ITS2_08	Stemphylium vesicarium	0
B7	EcoDNA	ITS2	AVOCA23_ITS2_09	Stemphylium vesicarium	0
B7	EcoDNA	ITS2	AVOCA23_ITS2_10	Stemphylium vesicarium	0
B7	EcoDNA	ITS2	AVOCA23_ITS2_11	Stemphylium vesicarium	8473
B7	EcoDNA	ITS2	AVOCA23_ITS2_12	Stemphylium vesicarium	0
BC_B9	EcoDNA	ITS2	AVOCA23_ITS2_13	Stemphylium vesicarium	0
BC_B9	EcoDNA	ITS2	AVOCA23_ITS2_14	Stemphylium vesicarium	0
B9	EcoDNA	ITS2	AVOCA23_ITS2_15	Stemphylium vesicarium	0
B9	EcoDNA	ITS2	AVOCA23_ITS2_16	Stemphylium vesicarium	0
B9	EcoDNA	ITS2	AVOCA23_ITS2_17	Stemphylium vesicarium	0
B9	EcoDNA	ITS2	AVOCA23_ITS2_18	Stemphylium vesicarium	0
BC_B3	PIC	ITS2	PICITS01	Stemphylium vesicarium	0
BC_B3	PIC	ITS2	PICITS02	Stemphylium vesicarium	0
B3	PIC	ITS2	PICITS03	Stemphylium vesicarium	0
B3	PIC	ITS2	PICITS04	Stemphylium vesicarium	0
B3	PIC	ITS2	PICITS05	Stemphylium vesicarium	0
B3	PIC	ITS2	PICITS06	Stemphylium vesicarium	0
BC_B7	PIC	ITS2	PICITS07	Stemphylium vesicarium	0
BC_B7	PIC	ITS2	PICITS08	Stemphylium vesicarium	0
B7	PIC	ITS2	PICITS09	Stemphylium vesicarium	0
B7	PIC	ITS2	PICITS10	Stemphylium vesicarium	0
B7	PIC	ITS2	PICITS11	Stemphylium vesicarium	266
B7	PIC	ITS2	PICITS12	Stemphylium vesicarium	0
BC_B9	PIC	ITS2	PICITS13	Stemphylium vesicarium	0
BC_B9	PIC	ITS2	PICITS14	Stemphylium vesicarium	0
B9	PIC	ITS2	PICITS15	Stemphylium vesicarium	0
B9	PIC	ITS2	PICITS16	Stemphylium vesicarium	0
B9	PIC	ITS2	PICITS17	Stemphylium vesicarium	0
B9	PIC	ITS2	PICITS18	Stemphylium vesicarium	0
FN	PIC	ITS2	PICITS19	Stemphylium vesicarium	0
FN	PIC	ITS2	PICITS20	Stemphylium vesicarium	0

## Sheet: Data Summary
Total number of reads of detected species per gene sequenced and team. This table includes detections for bacteria and fungi (highlighted in green)
Species identification	ITS2													trnL
	PIC							NRC						PIC							NRC
	B3	B7	B9	BC_B3	BC_B7	BC_B9	FN	B3	B7	B9	BC_B3	BC_B7	BC_B9	B3	B7	B9	BC_B3	BC_B7	BC_B9	FN	B3	B7	B9	BC_B3	BC_B7	BC_B9
Acer sp.														0	0	0	0	0	0	0	0	0	4195	0	0	0
Allium cepa	0	44	16	0	0	0	0	0	305	0	0	0	0	0	133	0	0	0	0	0	0	0	0	0	0	0
Alternaria alternata	795	2094	358	101	90	25	0	3575	13413	0	2242	508	2540
Apium graveolens														0	582	6702	0	0	0	0	0	611	5850	0	0	0
Bidens pilosa	0	0	1246	0	0	0	0	0	0	0	0	0	646
Blepharocalyx salicifolius														0	0	0	0	0	166	0	0	0	0	0	0	0
Brassica napus	0	0	0	0	0	0	0	0	352	20655	0	0	0
Brassica oleracea														0	268	0	0	0	0	0	0	1052	0	0	0	0
Brassica rapa	0	651	108	0	0	46	0	0	122	74190	0	12	90	0	562	0	0	0	0	0	0	0	0	0	0	0
Brassica sp.	0	54	0	0	0	0	0	0	52	1687	0	0	0
Candida tetrigidarum	0	181	0	0	0	322	0	0	4985	0	0	0	0
Cladrastis wilsonii														0	0	0	336	0	0	0	0	0	0	0	0	0
Coursetia sp.														414	0	0	119	0	199	0	0	0	0	0	0	0
Digitaria sp.	0	0	845	0	0	0	0	0	0	0	0	0	0
Dioscorea alata														14495	109390	148022	204	579	0	3	7947	122461	174101	0	0	0
Durio oxleyanus														0	0	0	0	0	1621	0	0	0	0	0	0	0
Eucommia ulmoides	2075	56	2044	337	156	2368	0	285	0	0	182	152	3149	1832	0	0	392	0	15211	0	2024	0	0	418	0	16962
Festuca sp.														0	0	599	0	0	0	0	0	0	0	0	0	0
Glycine max														0	0	0	126	0	0	0	0	0	0	0	0	0
Lactuca sp.														0	0	4883	0	0	0	0	0	396	0	0	0	0
Lupinus angustifolius	72	0	30	0	13	0	0	0	0	22330	16	13	0
Mucor racemosus	0	6437	36	0	12	0	482	99	22675	116	32	330	725
Murispora sp.	1085	0	0	10	99	0	0	1883	0	0	6377	4	16
Nelumbo nucifera	0	54938	92824	0	0	52358	721	0	114938	154975	0	0	762	0	178225	158214	0	0	0	0	0	188022	241611	0	0	0
Penicillium sp.	36	2226	221	121	0	0	0	1118	13950	0	621	256	1872
Preussia terricola	65	0	0	0	5	0	0	299	0	0	22	0	0
Rahnella inusitata	0	0	0	0	0	0	35130	0	0	75624	0	0	0
Ralstonia solanacearum														0	439	0	0	0	0	39102	0	0	0	0	0	0
Raphanus sativus	0	15071	18	0	0	0	0	0	19436	0	4	0	0	0	0	0	0	0	0	0	0	3337	0	0	0	0
Robinia pseudoacacia	309612	813	210	64273	150431	70871	27111	316205	349	1169	150642	192485	128230	259581	0	0	194350	29201	129816	0	282878	0	0	267878	96731	200121
Setophoma terrestris	0	0	0	0	0	0	0	23	2627	0	0	0	0
Smilax sp.	0	740	0	0	0	0	0	0	701	281	0	0	0
Stemphylium vesicarium	0	266	0	0	0	0	0	0	8473	0	0	0	0
